# Supplementary material for: Genetic and Phenotypic Evaluation of European Maize Landraces as a Tool for Conservation and Valorization of Agrobiodiversity
Source: Biology (Basel). 2024 Jun 19;13(6):454. doi: 10.3390/biology13060454 (PMC11201045; doi:10.3390/biology13060454)
Supplement: Supplementary file 1 [file biology-13-00454-s001.zip]

Archive with 2 entries (2 files):
- biology-2990264-supplementary.pdf
- Supptables.xlsx
