# Supplementary material for: Genetic and Phenotypic Evaluation of European Maize Landraces as a Tool for Conservation and Valorization of Agrobiodiversity
Source: Biology (Basel). 2024 Jun 19;13(6):454. doi: 10.3390/biology13060454 (PMC11201045; doi:10.3390/biology13060454)
Supplement: Supplementary file 1 [file biology-13-00454-s001.zip › Supptables.xlsx]

## Sheet: Table S1 passport
Table S1: Passport information of 626 landraces in the EVA Maize panel, including GPS location of collection sites and information about membership in the European Maize landraces core collection (EUMLCC) defined by the RESGEN 088 project.
Landrace code	Accession number	Accession name	Holding institute	origin country	Collection site Latitude	Collection Site Longitude	part of EUMLCC
ROU0001	SVGB-11012	Dorolea	ROM007	ROU	47.1817	24.6333	no
ROU0002	SVGB-11734	Oncesti 1	ROM007	ROU	46.4669	27.2511	no
ROU0003	SVGB-11736	Izvoru Berheciului 1	ROM007	ROU	46.5833	27.2306	no
ROU0004	SVGB-11738	Stanisesti 3	ROM007	ROU	46.4336	27.3094	no
ROU0005	SVGB-11742	Oncesti 3	ROM007	ROU	46.4669	27.2511	no
ROU0006	SVGB-1311	Ag-1603	ROM007	ROU	45.2811	24.9994	no
ROU0007	SVGB-1314	Ag-1606	ROM007	ROU	45.2811	24.9994	no
ROU0008	SVGB-13219	Almas 3	ROM007	ROU	46.2869	22.2369	no
ROU0009	SVGB-1609	Mermezeu	ROM007	ROU	46.0139	23.1928	no
ROU0010	SVGB-17522	Frumosu 34	ROM007	ROU	47.6014	25.6528	no
ROU0011	SVGB-19406	Barai1	ROM007	ROU	46.8428	23.9069	no
ROU0012	SVGB-22628	Grosii Tiblesului 1	ROM007	ROU	47.4869	24.0689	no
ROU0013	SVGB-3670	Brusturoasa	ROM007	ROU	46.5322	26.1747	no
ROU0014	SVGB-398	Dedulesti	ROM007	ROU	45.0142	24.5817	no
ROU0015	SVGB-446	Paltinoasa 448	ROM007	ROU	47.5494	25.9744	no
ROU0016	SVGB-482	Stoenesti 2	ROM007	ROU	45.1211	24.1589	no
ROU0017	SVGB-504	Corbeni	ROM007	ROU	45.3056	24.6522	no
ROU0018	SVGB-5175	Lupsa 1	ROM007	ROU	46.3828	23.2056	no
ROU0019	SVGB-5327	Suncuius 1	ROM007	ROU	46.9558	22.4569	no
ROU0020	SVGB-5332	Suncuius 2	ROM007	ROU	46.9558	22.4569	no
ROU0021	SVGB-5347	Bulz 5	ROM007	ROU	46.9211	22.6703	no
ROU0022	SVGB-702	Vatra Moldovitei 218	ROM007	ROU	47.6528	25.5839	no
ROU0023	SVGB-7389	Rosia	ROM007	ROU	46.8094	22.3867	no
ROU0024	SVGB-7391	Rosia 2	ROM007	ROU	46.8094	22.3867	no
ROU0025	SVGB-7402	Budureasa 5	ROM007	ROU	46.6783	22.4964	no
ROU0026	SVGB-7731	Vacarea	ROM007	ROU	45.115	25.0497	no
ROU0027	SVGB-7734	Mihaesti 1	ROM007	ROU	45.1206	25.0158	no
ROU0028	SVGB-7739	Mihaesti 3	ROM007	ROU	45.1206	25.0158	no
ROU0029	SVGB-7740	Mihaesti 4	ROM007	ROU	45.1206	25.0158	no
ROU0030	SVGB-7745	Draghici	ROM007	ROU	45.1419	25.0544	no
ROU0031	SVGB-7750	Vladesti	ROM007	ROU	45.1686	24.5217	no
ROU0032	SVGB-7754	Valea Silistii	ROM007	ROU	45.1864	24.9222	no
ROU0033	SVGB-7766	Hartiesti 3	ROM007	ROU	45.1294	25.1092	no
ROU0034	SVGB-7769	Vulturesti 2	ROM007	ROU	45.0672	25.0881	no
ROU0035	SVGB-7774	Hartiesti 9	ROM007	ROU	45.1294	25.1092	no
ROU0036	SVGB-8012	Metes 1	ROM007	ROU	46.1133	23.4236	no
ROU0037	SVGB-8013	Metes 2	ROM007	ROU	46.1133	23.4236	no
ROU0038	SVGB-8022	Zlatna	ROM007	ROU	46.1253	23.2306	no
ROU0039	SVGB-8026	Zlatna 4	ROM007	ROU	46.1253	23.2306	no
ROU0040	SVGB-8865	Brusturoasa 10	ROM007	ROU	46.5322	26.1747	no
ROU0041	SVGB-8873	Brusturoasa 13	ROM007	ROU	46.5322	26.1747	no
ROU0042	SVGB-9121	Dofteana 4	ROM007	ROU	46.3206	26.5328	no
ROU0043	SVGB-9122	Dofteana 5	ROM007	ROU	46.3206	26.5328	no
ROU0044	SVGB-9164	Zemes 7	ROM007	ROU	46.5919	26.4161	no
ROU0045	SVGB-9166	Zemes 9	ROM007	ROU	46.5919	26.4161	no
ROU0046	SVGB-9168	Parjol	ROM007	ROU	46.5972	26.6089	no
ROU0047	SVGB-945	Domnesti	ROM007	ROU	45.2156	24.8447	no
ROU0048	SVGB-9898	Ilva Mica 1	ROM007	ROU	47.3119	24.6672	no
ROU0049	SVGB-9900	Lancram	ROM007	ROU	45.9903	23.5442	no
ROU0050	SVGB-9920	Blaj Ciugud	ROM007	ROU	46.0547	23.6247	no
ROU0051	SVGB-9953	Copand 1	ROM007	ROU	46.4247	23.9914	no
SRB0052	MRIZP00288	Zuti Zuban	SRB001	SRB	45.16	19.51	no
BIH0053	MRIZP00467	Zuti Tvrdunac	SRB001	BIH	44.42	16.15	no
SRB0054	MRIZP00773	Zuti Osmak	SRB001	SRB	43.09	20.31	no
BIH0055	MRIZP00877	Cadjo	SRB001	BIH	43.08	17.44	no
MNE0056	MRIZP01346	Srednje Belo Seme	SRB001	MNE	42.44	19.23	no
SRB0057	MRIZP01534	Domaci Beli	SRB001	SRB	44.18	22.09	no
SVN0058	MRIZP01569	Zobacka	SRB001	SVN	45.54	13.54	no
MKD0059	MRIZP01665	Zuti Zuban	SRB001	MKD	41.18	21.07	no
SRB0060	MRIZP01942	Kukuruz Stari Beli	SRB001	SRB	44.1	21.18	no
BIH0061	MRIZP01960	Domaci Crveni	SRB001	BIH	43.59	16.43	no
BIH0062	MRIZP02006	Domaci Tvrdunac	SRB001	BIH	44.28	16.45	no
BIH0063	MRIZP02249	Muratovaca	SRB001	BIH	44.28	16.45	no
KEN0064	MRIZP11754	Kat. Syn Iv	SRB001	KEN			no
IRN0066	MRIZP14348	Pop. Cimmyt N-43	SRB001	IRN			no
IRN0067	MRIZP14353	Pop. Cimmyt N-45	SRB001	IRN			no
FRA0068	MRIZP14842	Fs 1 (Bva) Syn	SRB001	FRA			no
BGR0069	MRIZP15038	Ips 62036	SRB001	BGR			no
GRC0070	MRIZP15540	174	SRB001	GRC			no
ITA0071	MRIZP16418	Mg 93316	SRB001	ITA			no
ITA0072	MRIZP16428	Mg 93341	SRB001	ITA			no
ITA0073	MRIZP16447	Mg 93401	SRB001	ITA			no
ITA0079	VA 100	Bianco Perla	ITA386	ITA	45.6333	12.5667	yes
ITA0709	VA 116	Wisconsin Locale	ITA386	ITA	45.5167	11.6833	no
ITA0710	VA 118	Bianco Perla Locale	ITA386	ITA	45.5833	11.5833	no
ITA0711	VA 121	Pignoletto D'Oro	ITA386	ITA	45.5833	11.5833	no
ITA0712	VA 122	Pignolo Giallo	ITA386	ITA	45.6333	11.2833	no
ITA0713	VA 124	Pignolo Nostrano Giallo	ITA386	ITA	45.5667	11.3833	no
ITA0714	VA 128	Scagliolo Cinquantino Giallo	ITA386	ITA	45.7333	11.3667	no
ITA0080	VA 143	Spin	ITA386	ITA	45.9833	11.2667	yes
ITA0716	VA 150	Colleoni	ITA386	ITA	46.15	11.1167	no
ITA0081	VA 152	Scagliolo Marne	ITA386	ITA	45.9667	11.1	yes
ITA0082	VA 154	Marano Vicentino	ITA386	ITA	46.1167	11.1333	yes
ITA0718	VA 163	Rossa Precoce Ungherese	ITA386	ITA	45.8167	13.4833	no
ITA0719	VA 166	Silvermine	ITA386	ITA	45.8167	13.4833	no
ITA0720	VA 168	Tipo Wisconsin 7 O 14	ITA386	ITA	45.95	13.45	no
ITA0083	VA 171	Giallo Tosoratti	ITA386	ITA	45.8833	13.2667	yes
ITA0722	VA 172	Early Orange	ITA386	ITA	45.9167	13.3	no
ESP0093	NC055845	Grano De Trigo x Rosero	ESP009	ESP	39.5851	-5.41419	no
ESP0094	NC072970	Arredondo	ESP007	ESP	43.2831	-3.65056	yes
ESP0095	NC073048	Villanueva Del Arzobispo	ESP007	ESP	38.1667	-3	yes
ESP0096	NC073549	Peñaflor	ESP007	ESP	41.7606	-0.798056	no
ESP0097	NC073567	Güejar Sierra	ESP007	ESP	37.1644	-3.49972	no
ESP0098	NC078387	Basto x Blanco	ESP009	ESP	37.5537	-5.65604	yes
ESP0101	NC079954	Berguedà	ESP009	ESP	42.2667	1.85	no
ESP0100	NC078390	Gallego x Hembrilla Norteño	ESP009	ESP			no
ESP0104	NC079959	Basto x Daxa	ESP009	ESP	37.5537	-5.65604	no
ESP0099	NC078388	Basto x Enano Levantino	ESP009	ESP			no
ESP0105	NC079960	Basto x Fino	ESP009	ESP			no
ESP0106	NC079961	Basto x Norteño Largo	ESP009	ESP			no
ESP0102	NC079955	Andaluz	ESP009	ESP			no
ESP0103	NC079958	Andaluz x Tremesino	ESP009	ESP	38.4985	-5.14503	no
ESP0107	NC079964	Queixalet	ESP009	ESP	39.6466	-0.385681	no
ESP0108	NC079965	Grano De Trigo	ESP009	ESP			no
ESP0109	NC079968	Sarria	ESP009	ESP	42.7538	-7.44143	no
ESP0110	NC079969	Conil	ESP009	ESP	36.2757	-6.08787	no
ESP0111	NC079971	Vejer	ESP009	ESP	36.2524	-5.96332	no
ESP0112	NC079972	Villamartín	ESP009	ESP	36.8593	-5.64339	no
ESP0113	NC080009	Celanova	ESP009	ESP	42.151	-7.95666	no
ESP0114	NC080010	Gaxate	ESP009	ESP	42.3712	-8.42638	no
ESP0115	NC081627	Alcantarilla	ESP004	ESP	37.9993	-1.21211	no
ESP0116	NC081639	Ateca	ESP007	ESP	41.3319	-1.79222	no
ESP0117	NC084228	Padul	ESP007	ESP	37.0333	-3	no
ESP0118	NC109014	Valongo	ESP009	ESP			no
ESP0119	NC109016	Conchas	ESP009	ESP			no
ESP0120	NC109017	Sobrado	ESP009	ESP			no
ESP0121	NC109018	Somiedo	ESP009	ESP			no
ESP0122	NC109019	Posada De Llanera	ESP009	ESP			no
ESP0123	NC109021	Cerponzóns	ESP009	ESP			no
ESP0124	NC109022	Guláns	ESP009	ESP			no
ESP0125	NC109028	Ares	ESP009	ESP			no
ESP0126	NC109029	Oubiña	ESP009	ESP			no
ESP0127	NC109031	Calvelo	ESP009	ESP			no
ESP0128	NC150013	Enano Levantino x Hembrilla	ESP009	ESP			yes
ESP0129	NC150016	Fino	ESP009	ESP			no
ESP0130	NC150017	Gallego	ESP009	ESP			no
ESP0131	NC150019	Norteño	ESP009	ESP			no
ESP0132	NC150020	Rastrojero	ESP009	ESP			yes
ESP0133	NC150021	Tremesino	ESP009	ESP			yes
ESP0134	NC150026	Taborda	ESP009	ESP	42.0167	-8.71667	no
ESP0135	NC150027	Anta	ESP009	ESP	42.0333	-8.65	no
ESP0136	NC150030	Cambre	ESP009	ESP	43.3	-8.33333	no
ESP0137	NC150032	Norteño Largo	ESP009	ESP			yes
ESP0138	NC150033	Hembrilla x Queixalet	ESP009	ESP			no
ESP0139	NC150034	Vasco	ESP009	ESP			no
ESP0140	NC150036	La Cañiza	ESP009	ESP	42.2111	-8.28444	no
ESP0141	NC150038	Gomesende	ESP009	ESP	42.1667	-8.1	no
ESP0142	NC150042	Vilariño	ESP009	ESP	42.9975	-8.63417	no
ESP0143	NC150045	Cuña	ESP009	ESP			no
ESP0144	NC150048	Serantes	ESP009	ESP	43.5044	-8.25361	no
ESP0145	NC150049	Lamaiglesia	ESP009	ESP	42.5597	-7.36583	no
ESP0146	NC150050	Cambados	ESP009	ESP	42.5167	-8.78333	no
ESP0147	NC150051	Regadas	ESP009	ESP	42.3367	-8.14278	no
ESP0148	NC150053	Huércal-Overa	ESP009	ESP	37.3906	-1.94167	no
ESP0149	NC150054	Amarillo Temprano De Aragón	ESP009	ESP			no
ESP0150	NC150055	Rojo Pequeño De Bernedo	ESP009	ESP			no
ESP0151	NC150056	Cabeza De Puente La Reina	ESP009	ESP			no
ESP0152	NC150058	Amarillo De Utrera	ESP009	ESP			no
ESP0153	NC150060	Pabilillo De Granada	ESP009	ESP			no
ESP0154	NC150061	De Breu (Gerona)	ESP009	ESP			no
ESP0155	NC150062	Rojo Grande De Bernedo	ESP009	ESP			no
ESP0156	NC150063	Terciado De Albacete	ESP009	ESP			no
ESP0157	NC150066	Blanco De León	ESP009	ESP			no
ESP0158	NC150067	Amarillo Precoz De Villena	ESP009	ESP			no
ESP0159	NC150068	Aduna	ESP009	ESP			no
ESP0160	NC150070	Amarillo De Panticosa	ESP009	ESP			no
ESP0161	NC150071	Rojo De Tolosa	ESP009	ESP			no
ESP0162	NC150073	Iznalloz	ESP009	ESP	37.3933	-3.52972	no
ESP0163	NC150074	Herrera De Pisuerga	ESP009	ESP	42.5958	-4.32889	no
ESP0164	NC150076	Granada	ESP009	ESP			no
ESP0165	NC150077	Almería	ESP009	ESP			no
ESP0166	NC150079	Carballeira	ESP009	ESP	42.3747	-8.61028	no
ESP0167	NC150080	Silleda	ESP009	ESP	42.6325	-8.23361	no
ESP0168	NC150081	La Estrada	ESP009	ESP	42.6333	-8.5	no
ESP0169	NC150082	Taboadelo	ESP009	ESP	42.3806	-8.54778	no
ESP0170	NC150083	Pontevedra	ESP009	ESP	42.435	-8.64639	no
ESP0171	NC150084	Salcedo	ESP009	ESP	42.4167	-8.65	no
ESP0172	NC150086	Tuy	ESP009	ESP	42.0667	-8.63333	yes
ESP0173	NC150087	Guillarey	ESP009	ESP	42.0667	-8.61667	no
ESP0174	NC150090	Covelo	ESP009	ESP	42.2	-8.38333	no
ESP0175	NC150091	Ramiranes	ESP009	ESP	42.1881	-8.04778	no		x
ESP0176	NC150094	Viana	ESP009	ESP	42.1811	-7.11167	yes
ESP0177	NC150100	Vilacampa	ESP009	ESP	43.5667	-7.5	no
ESP0178	NC150102	Bande	ESP009	ESP	42.0311	-7.975	no
ESP0179	NC150103	Amarillo Pequeño De Bernedo	ESP009	ESP			no
ESP0180	NC150107	Xermade	ESP009	ESP	43.3833	-7.83333	no
ESP0181	NC150108	Villalba	ESP009	ESP	43.3178	-7.6225	no
ESP0182	NC150109	Ribadumia	ESP009	ESP	42.5	-8.75	no
ESP0183	NC150110	Puertomarín	ESP009	ESP	42.8308	-7.70083	no
ESP0184	NC150112	Padrón	ESP009	ESP	42.74	-8.65972	no
ESP0185	NC150114	Cee	ESP009	ESP	42.9564	-9.18806	no
ESP0186	NC150115	Oroso	ESP009	ESP	42.9833	-8.43333	no
ESP0187	NC150117	Santiago	ESP009	ESP	42.8814	-8.54278	no
ESP0188	NC150118	Arzúa	ESP009	ESP	42.9294	-8.16194	no
ESP0189	NC150120	Golada	ESP009	ESP	42.7469	-8.02056	no
ESP0190	NC150121	Puenteareas	ESP009	ESP	42.1753	-8.50333	no
ESP0191	NC150127	Xinzo	ESP009	ESP	42.0647	-7.72556	no
ESP0192	NC150128	Monforte	ESP009	ESP	42.5247	-7.50889	no
ESP0193	NC150129	Lalín	ESP009	ESP	42.6833	-8.08333	no
ESP0194	NC150146	Nogueira	ESP009	ESP	42.2406	-7.72278	no
ESP0195	ESP009_ZMV0469	Borja	ESP009	ESP	41.8349	-1.5339	no
ESP0196	ESP009_ZMV0448	Borjas Blancas	ESP009	ESP	41.5196	0.868376	no
ESP0197	ESP009_ZMV0467	Cadrelo	ESP009	ESP	42.393	-8.69892	no
ESP0198	ESP009_ZMV0457	Canena	ESP009	ESP	38.0477	-3.47944	no
ESP0199	ESP009_ZMV0460	Purullena	ESP009	ESP	37.3149	-3.1894	no
ESP0200	ESP009_ZMV0453	Sangonera La Seca	ESP009	ESP	37.9668	-1.23332	no
ESP0201	ESP009_ZMV0488	Xeve	ESP009	ESP	42.4626	-8.58389	no
PRT0202	BPGV00019	Milho Amarelo	PRT001	PRT	39.9167	-8.3	yes
PRT0203	BPGV00049	Milho Verdial	PRT001	PRT	40.3167	-8.73333	yes
PRT0204	BPGV00088	Milho Amarelo	PRT001	PRT	40.5667	-8.2	yes
PRT0205	BPGV00120	Milho Amarelo	PRT001	PRT	41.15	-8.05	yes
PRT0206	BPGV00186	Milho Amarelo	PRT001	PRT	41.9833	-8.66667	yes
PRT0207	BPGV00291	Milho Moreno	PRT001	PRT	42.0167	-8.5	yes
PRT0208	BPGV00392	Milho Branco Pérola	PRT001	PRT	40.8333	-8.03333	yes
PRT0209	BPGV00394	Milho Branco	PRT001	PRT	40.6	-8.08333	yes
PRT0210	BPGV00530	Milho Pichorro	PRT001	PRT	37.1	-8.68333	yes
PRT0211	BPGV00569	Milho Amarelo Gigante	PRT001	PRT	37.15	-8.71667	yes
PRT0212	BPGV00813	Milho Amarelo De Sequeiro	PRT001	PRT	39.0667	-7.26667	yes
PRT0213	BPGV00815	Milho De Cunha	PRT001	PRT	39.35	-7.36667	yes
PRT0214	BPGV00828	Milho Amarelo	PRT001	PRT	38.8	-7.31667	yes
PRT0215	BPGV00867	Milho Pequeno Charnequinha	PRT001	PRT	38.5833	-7.76667	yes
PRT0216	BPGV00916	Milho De Sequeiro, Miúdo Ou Ratinho	PRT001	PRT	38.5333	-8.18333	yes
PRT0217	BPGV01526	Milho Amarelo	PRT001	PRT	41.6417	-8.54167	yes
PRT0218	BPGV02047	Milho Branco Pérola Verdial	PRT001	PRT	41.4667	-7.85	yes
PRT0219	ZGB2101	Broa-136 - (Caldeirão 2018)	PRT053	PRT	40.3308	-7.68806	no
PRT0220	ZGB2102	Broa-70 - (Caldeirão 2018)	PRT053	PRT	40.7058	-8.09361	no
PRT0221	ZGB2103	Broa-187 - (Caldeirão 2018)	PRT053	PRT	40.4256	-7.92556	no
PRT0222	ZGB2104	Bilhó	PRT053	PRT	41.4086	-7.85188	no
PRT0223	ZGB2105	Sangalho	PRT053	PRT	40.491	-8.47747	no
ESP0224	NC053573	Aciveiro	ESP119	ESP	42.6167	-8.3	yes
ESP0226	NC092890	Arucas	ESP009	ESP	28.1	-15.5236	no
ESP0227	NC053758	Ataun	ESP009	ESP	43.0078	-2.17611	yes
ESP0228	NC079949	Azkoitia	ESP009	ESP	43.1793	-2.31056	no
ESP0229	NC150012	Basto	ESP009	ESP			no
ESP0230	NC109012	Basto x Hembrilla	ESP009	ESP			no
ESP0231	NC055843	Basto x Rastrogero	ESP009	ESP	38.169	-3.00777	no
ESP0232	NC055839	Basto x Tremesino	ESP009	ESP			no
ESP0233	NC000040	Cacheiras	ESP009	ESP	42.8236	-8.54889	yes
ESP0235	NC106456	Cima	ESP119	ESP	43.23	-8	yes
ESP0236	NC109013	Daxa	ESP009	ESP			no
ESP0237	NC079963	Daxa x Enano levantino	ESP009	ESP	38.8474	0.0102456	no
ESP0238	ESP016_ZMV00445	Donostia	ESP016	ESP	43.2676	-2.02021	no
ESP0239	NC055844	Enano Levantino	ESP009	ESP			no
ESP0240	NC079973	Enano levantino x Queixalet	ESP009	ESP	37.8432	-3.06699	no
ESP0242	NC150014	Enano Norteño	ESP009	ESP			no
ESP0244	NC078389	Fino x Tremesino	ESP009	ESP	36.761	-3.95246	yes
ESP0245	NC079975	Gallego x Hembrilla	ESP009	ESP	43.5457	-6.53996	no
ESP0246	NC079976	Gallego x Vasco	ESP009	ESP			no
ESP0247	NC053720	Gamiz	ESP119	ESP	43.3281	-2.81778	yes
ESP0249	NC053722	Guernica	ESP119	ESP	43.3156	-2.68028	yes
ESP0250	NC073094	Guetaria	ESP009	ESP	43.3056	-2.20222	yes
ESP0252	NC150122	Hembrilla	ESP009	ESP			no
ESP0253	NC150018	Hembrilla norteño	ESP009	ESP			no
ESP0254	NC055842	Hembrilla norteño x Norteño	ESP009	ESP			no
ESP0255	NC079977	Hembrilla norteño x Vasco	ESP009	ESP	43.2818	-1.94751	no
ESP0256	NC092453	La Oliva	ESP009	ESP	28.6297	-13.9028	no
ESP0258	NC053571	Lagarín	ESP009	ESP	42.1667	-8.5	yes
ESP0259	NC073128	Lazcano	ESP009	ESP	42.1667	-8.5	yes
ESP0260	NC000047	Lira	ESP009	ESP	42.7992	-9.12056	yes
ESP0261	NC150052	Mondoñedo	ESP009	ESP	43.4311	-7.36222	no
ESP0262	NC150096	Monterroso	ESP009	ESP	42.8017	-7.85222	no
ESP0264	ESP009_ZMV0510	Oscos	ESP009	ESP	43.2657	-6.9616	no
ESP0265	NC150011	Rebordanes	ESP009	ESP	42.0667	-8.63333	no
ESP0266	NC078384	Sajambre	ESP009	ESP	43.1382	-5.0367	yes
ESP0267	NC080002	Sarreaus	ESP009	ESP	42.0307	-7.97525	no
ESP0268	NC009533	Millo	ESP009	ESP	28.4814	-16.4161	no
ESP0269	NC073018	Trascastro	ESP009	ESP	43.0325	-6.46139	yes
FRA0499	FRA0410474	Ain	FRA015	FRA	46.2	5.21694	yes
FRA0295	FRA0411023	Alsace.3	FRA015	FRA			no
FRA0524	FRA0410964	Argeles	FRA015	FRA	43.0831	0.2	no
FRA0521	FRA0410651	Auga 2	FRA015	FRA	43.4669	-0.366944	no
FRA0491	FRA0410193	Aurignac	FRA015	FRA	43.2	0.866944	no
FRA0296	FRA0410006	Bade	FRA015	FRA	48.5669	7.75	yes
FRA0297	FRA0410497	Bantanges 1	FRA015	FRA	46.6	5.11694	no
FRA0484	FRA0410017	Barisis	FRA015	FRA	49.5669	3.31694	no
FRA0490	FRA0410121	Beaumont	FRA015	FRA	44.7669	0.75	no
FRA0298	FRA0410016	Berry 1	FRA015	FRA	46.3	5.28306	no
FRA0523	FRA0410820	Blanche Htes.Pyr.C1	FRA015	FRA			no
FRA0504	FRA0410567	Boutx B	FRA015	FRA	42.9169	0.766944	no
FRA0506	FRA0410599	Burg	FRA015	FRA	43.1831	0.316944	no
FRA0486	FRA0410020	Campan Galade	FRA015	FRA	42.95	0.216944	no
FRA0497	FRA0410361	Cassagnabere 1	FRA015	FRA	43.2169	0.8	no
FRA0299	FRA0410494	Chateaurenaud 1	FRA015	FRA			no
FRA0300	FRA0410028	Colmar	FRA015	FRA			no
FRA0301	FRA0410565	Correze.123	FRA015	FRA			no
FRA0302	FRA0410667	Dijon	FRA015	FRA			no
FRA0509	FRA0410607	Dore De Bordes	FRA015	FRA	43.2331	-0.266944	no
FRA0515	FRA0410628	Dubos	FRA015	FRA	44.2169	-0.516944	no
FRA0479	FRA0410010	Estarvielle	FRA015	FRA	42.8169	0.416944	yes
FRA0502	FRA0410488	Estaut 1	FRA015	FRA	42.9	-0.516944	no
CHE0318	ZM002	Sils Im Domleschg	CHE001	CHE	46.7	9.45361	no
CHE0319	ZM003	Rodels	CHE001	CHE	46.7353	9.44444	no
CHE0320	ZM007	Tartar	CHE001	CHE	46.7186	9.41806	no
CHE0321	ZM014	Realta	CHE001	CHE	46.7339	9.42722	no
CHE0323	ZM018	Pfaefers	CHE001	CHE	46.9892	9.50139	no
CHE0324	ZM025	Drone (Saviése I)	CHE001	CHE	46.2597	7.36694	no
CHE0326	ZM030	Niedergesteln	CHE001	CHE	46.3131	7.78167	no
CHE0327	ZM033	Franchboud	CHE001	CHE			no
CHE0328	ZM035	Turtmann	CHE001	CHE	46.2997	7.705	no
CHE0329	ZM038	Drone (Saviése Iii)	CHE001	CHE	46.2597	7.36694	no
CHE0330	ZM041	Wartau	CHE001	CHE			no
CHE0331	ZM044	Tenero	CHE001	CHE	46.1811	8.85056	no
CHE0332	ZM046	Camorino	CHE001	CHE	46.1639	9.00556	no
CHE0333	ZM047	Scala (Campocologno)	CHE001	CHE	46.2331	10.1425	no
CHE0334	ZM049	Zalende	CHE001	CHE	46.2406	10.1322	no
CHE0335	ZM051	Sils Im Domleschg	CHE001	CHE	46.7	9.45361	no
CHE0337	ZM056	Wangen Sz	CHE001	CHE	47.3214	8.64083	no
CHE0339	ZM061	Untervaz	CHE001	CHE	46.9272	9.535	no
CHE0340	ZM062	Diepoldsau	CHE001	CHE	47.3858	9.65472	no
CHE0343	ZM069	Grono	CHE001	CHE	46.2472	9.145	no
CHE0344	ZM070	Monte Grasso	CHE001	CHE	46.1881	8.99639	no
CHE0345	ZM072	Gerra (Verzasca)	CHE001	CHE	46.3206	8.80111	no
CHE0346	ZM073	Gerra (Verzasca)	CHE001	CHE	46.3206	8.80111	no
CHE0347	ZM074	Preonzo	CHE001	CHE	46.2622	9.00139	no
CHE0348	ZM076	Maghegno	CHE001	CHE	46.2392	8.70556	no
CHE0349	ZM079	Hasenboehler Aus Ti	CHE001	CHE			no
CHE0350	ZM082	Mels	CHE001	CHE	47.0467	9.41889	no
CHE0351	ZM084	Schaenis	CHE001	CHE	47.16	9.04472	no
CHE0353	ZM089	Wangen Sz	CHE001	CHE	47.3214	8.64083	no
CHE0354	ZM094	Buchs	CHE001	CHE	47.1669	9.47778	no
CHE0355	ZM097	Buchs	CHE001	CHE	47.1669	9.47778	no
CHE0356	ZM098	Eichberg	CHE001	CHE	47.3436	9.52806	no
CHE0358	ZM103	Au	CHE001	CHE	47.2489	8.64694	no
CHE0359	ZM104	Au	CHE001	CHE	47.2489	8.64694	no
CHE0360	ZM107	Malans	CHE001	CHE	46.9819	9.57583	no
CHE0362	ZM113	Sion	CHE001	CHE	46.2322	7.35833	no
CHE0363	ZM114	Sion	CHE001	CHE	46.2322	7.35833	no
CHE0364	ZM116	Mesocco	CHE001	CHE	46.3906	9.23306	no
CHE0365	ZM119	Camorino	CHE001	CHE	46.1639	9.00556	no
CHE0366	ZM121	Bodio	CHE001	CHE	46.3772	8.91194	no
CHE0367	ZM125	Brusio	CHE001	CHE	46.2589	10.1244	no
CHE0368	ZM132	Scharans	CHE001	CHE	46.7167	9.45944	no
CHE0369	ZM138	Trins	CHE001	CHE	46.8275	9.36167	no
CHE0370	ZM139	Aquila (Ti)	CHE001	CHE	46.5039	8.94833	no
CHE0371	ZM141	Tamins	CHE001	CHE	46.8297	9.40694	no
CHE0372	ZM142	Trimmis	CHE001	CHE	46.8961	9.56389	no
CHE0373	ZM145	Maienfeld	CHE001	CHE	47.0075	9.53083	no
CHE0374	ZM147	Flaesch	CHE001	CHE	47.0264	9.51111	no
CHE0375	ZM149	Igis	CHE001	CHE	46.9458	9.57361	no
CHE0377	ZM154	Hans Spirig 1 Diepoldsau Weiss	CHE001	CHE			no
CHE0378	ZM156	Montlingen	CHE001	CHE			no
CHE0379	ZM157	Kriessern Rot	CHE001	CHE			no
CHE0380	ZM159	Buchs 75	CHE001	CHE			no
CHE0381	ZM160	Thal	CHE001	CHE			no
CHE0382	ZM164	Kobelt,Marbach	CHE001	CHE			no
CHE0383	ZM165	Josef Lüchinger 54,Montlingen	CHE001	CHE			no
CHE0384	ZM166	Hardkopf 51, Sargans, Mels	CHE001	CHE			no
CHE0385	ZM169	Bosshard 40, St.Margrethen	CHE001	CHE			no
CHE0387	ZM173	Alwin Büchel Schellenberg	CHE001	CHE			no
CHE0388	ZM174	Büchel Oskar,	CHE001	CHE			no
LIE0389	ZM175	Frommelt Genhart23, Ruggell	CHE001	LIE			no
CHE0390	ZM176	Unberkannt 62, Montlingen	CHE001	CHE			no
LIE0391	ZM178	Frommelt Gebhart21, Ruggell	CHE001	LIE			no
CHE0392	ZM179	Düsel Salez 43	CHE001	CHE			no
CHE0393	ZM180	Forrer Grubs 44	CHE001	CHE			no
LIE0394	ZM181	Markus Beck 20 Balzers	CHE001	LIE			no
LIE0395	ZM182	Frommelt Gebhart 1	CHE001	LIE			no
LIE0396	ZM183	Nenzinger Frühmais Rot	CHE001	LIE			no
CHE0416	ZM424	Schneider-Hälg, Rüti 99	CHE001	CHE			no
CHE0418	ZM032	Chamoson	CHE001	CHE	46.1997	7.22472	no
CHE0421	ZM024	St. Pierre De Clages	CHE001	CHE	46.1919	7.23694	no
CHE0422	ZM027	St. German (Saviése)	CHE001	CHE	46.2511	7.34944	no
CHE0425	ZM031	Brigerbad	CHE001	CHE	46.2994	7.91833	no
CHE0426	ZM023	Vouvry	CHE001	CHE	46.3375	6.89139	no
HRV0428	CAM00155	Domaci Kukuruz	HRV041	HRV	45.4319	17.8839	no
HRV0429	CAM00158	Domaci Kukuruz	HRV041	HRV	45.8892	17.3722	no
HRV0430	CAM00159	Domaci Kukuruz	HRV041	HRV	45.2322	17.5197	no
HRV0431	CAM00160	Domaci Crveno-Zuti Kukuruz	HRV041	HRV	45.6428	15.3592	no
HRV0432	CAM00162	Domaci Kukuruz	HRV041	HRV	45.3978	17.7928	no
HRV0433	CAM00163	Osmak Tvrdunac	HRV041	HRV	45.4147	18.2747	no
HRV0434	CAM00168	Domaci Kukuruz	HRV041	HRV	45.8575	17.3175	no
HRV0435	CAM00176	Domaci Kukuruz	HRV041	HRV	46.1517	15.87	no
HRV0436	CAM00177	Domaci Kukuruz	HRV041	HRV	43.8958	15.7992	no
HRV0437	CAM00185	Domaci Kukuruz	HRV041	HRV	45.6419	15.3592	no
HRV0438	CAM00191	Domaci Kukuruz	HRV041	HRV	43.6756	16.5244	no
HRV0439	CAM00194	Domaci Kukuruz Brzak	HRV041	HRV	43.9303	16.4367	no
HRV0440	CAM00261	Domaci Zuti Kukuruz	HRV041	HRV	45.7944	15.6389	no
HRV0441	CAM00264	Domaci Zuti Kukuruz	HRV041	HRV	45.7967	16.3447	no
HRV0442	CAM00268	Domaci Kukuruz	HRV041	HRV	46.4803	16.4583	no
HRV0443	CAM00270	Domaci Kukuruz	HRV041	HRV	45.2886	13.6786	no
HRV0444	CAM00273	Domaci Kukuruz	HRV041	HRV	45.7972	15.6389	no
HRV0445	CAM00274	Domaca Debelka	HRV041	HRV	45.58	15.3511	no
HRV0446	CAM00275	Domaci Kukuruz	HRV041	HRV	45.7842	15.6578	no
HRV0447	CAM00276	Domaci Zuti Kukuruz	HRV041	HRV	46.0914	15.9803	no
HRV0448	MRIZP01450	Domaci kukuruz	SRB001	HRV	43.51	16.12	no
SRB0449	MRIZP00642	Žuti osmak	SRB001	SRB	42.44	21.05	no
BIH0450	MRIZP01945	Domaci tvrdunac zuti	SRB001	BIH	44.18	17.03	no
MNE0451	MRIZP01219	Domaci kasni krtolski kukuruz	SRB001	MNE	42.2	18.47	no
MNE0452	MRIZP00025	Domaci tvrdunac	SRB001	MNE	42.22	19	no
MNE0453	MRIZP02300	Zuti osmak	SRB001	MNE			no
MNE0454	MRIZP00039	Kalozric	SRB001	MNE	42.26	18.46	no
BIH0455	MRIZP00176	Zuti tvrdunac	SRB001	BIH	44.58	15.56	no
MNE0456	MRIZP01217	Korozric - domaci zuti	SRB001	MNE	42.22	18.45	no
MNE0457	MRIZP01843	Jarik sitni	SRB001	MNE	42.55	19.31	no
MNE0458	MRIZP00020	Beli domaci	SRB001	MNE	42.12	19.06	no
MNE0459	MRIZP01205	Domaci bijeli	SRB001	MNE	42.28	18.52	no
BIH0460	MRIZP00244	Zuti zuban	SRB001	BIH	43.07	17.55	no
HRV0461	MRIZP02033	Domaci kukuruz	SRB001	HRV	44.24	15.08	no
BIH0462	MRIZP02036	Bosanac	SRB001	BIH	44.28	16.45	no
HRV0463	MRIZP02059	Domaci tvrdunac	SRB001	HRV	46.07	16.57	no
SRB0464	MRIZP00131	Viseredi zuti tvrdunac	SRB001	SRB	44.01	20.55	no
BGR0465	MRIZP14787	SYN BC-5	SRB001	BGR			no
ITA0466	MRIZP16452	MG 93412	SRB001	ITA			no
MAR0467	MRIZP11042	HAMRA MASSA	SRB001	MAR			no
BGR0468	MRIZP15398	POSOBINA	SRB001	BGR			no
ITA0469	MRIZP16429	MG 93342	SRB001	ITA			no
ITA0470	MRIZP16448	MG 93402	SRB001	ITA			no
ITA0471	MRIZP16451	MG 93402	SRB001	ITA			no
USA0472	MRIZP17000	BS10 (C1) ILLINOIS (SYN)	SRB001	USA			no
THA0473	MRIZP17453	Bs-29 Suwan (M) C5	SRB001	THA			no
ARG0474	MRIZP12537	URUGUAI III	SRB001	ARG			no
MEX0475	MRIZP16975	ACROSS 8330	SRB001	MEX			no
ITA0476	MRIZP17261	Mg 91822	SRB001	ITA			no
USA0477	MRIZP17959	FS8B(T)C4	SRB001	USA			no
FRA0487	FRA0410022	Esterre	FRA015	FRA	42.8669	0	yes
FRA0303	FRA0410629	Feillens	FRA015	FRA	46.3331	4.88306	no
FRA0496	FRA0410243	Floirac Camboni B	FRA015	FRA	44.9	1.66694	no
FRA0304	FRA0410710	Frasema 2	FRA015	FRA			no
FRA0501	FRA0410484	Gironde 6	FRA015	FRA			no
FRA0492	FRA0410194	Grand Roux Basque 1	FRA015	FRA			yes
FRA0510	FRA0410610	Grand Roux Basque 4	FRA015	FRA			no
FRA0520	FRA0410641	Grand Roux Basque 5	FRA015	FRA			no
FRA0534	FRA0411252	Isle Sur Tarn	FRA015	FRA	43.8831	1.78306	no
FRA0305	FRA0410492	Juif	FRA015	FRA	46.6669	5.15	no
FRA0500	FRA0410478	Labastide De Boussignac	FRA015	FRA	43.05	1.88306	no
FRA0483	FRA0410015	Lacaune	FRA015	FRA	43.55	2.58306	yes
FRA0489	FRA0410098	Landes 1	FRA015	FRA			no
FRA0498	FRA0410363	Landes 2	FRA015	FRA			no
FRA0513	FRA0410624	Landes 3	FRA015	FRA			no
FRA0514	FRA0410625	Landes 4	FRA015	FRA			yes
FRA0488	FRA0410023	Laruns	FRA015	FRA	42.8831	-0.416944	yes
FRA0503	FRA0410502	Lautrec	FRA015	FRA	43.7	2.13306	no
FRA0306	FRA0410032	Laval Luzege	FRA015	FRA	45.25	2.13306	no
FRA0485	FRA0410019	Liesse	FRA015	FRA	49.6	3.81694	no
FRA0307	FRA0410496	Louhans	FRA015	FRA	46.6331	5.23306	yes
FRA0533	FRA0411051	Lourdes	FRA015	FRA	43.083	0.033	no
FRA0518	FRA0410636	Marmande.19	FRA015	FRA			yes
FRA0493	FRA0410198	Marmande.36	FRA015	FRA			no
FRA0482	FRA0410014	Massat	FRA015	FRA	42.8669	1.38306	no
FRA0495	FRA0410241	Millette De Finham.Agpm	FRA015	FRA	43.9169	1.21694	no
FRA0519	FRA0410639	Millette Du Lauragais 2	FRA015	FRA	43.3831	1.71694	yes
FRA0511	FRA0410613	Millette La Cassignole	FRA015	FRA	43.3831	1.71694	no
FRA0522	FRA0410668	Millette Montagne Noire	FRA015	FRA	43.3831	2.26694	yes
FRA0505	FRA0410570	Moncassin	FRA015	FRA	43.45	0.466944	no
FRA0526	FRA0410969	Monein 1	FRA015	FRA	43.2831	-0.55	yes
FRA0494	FRA0410199	Parleboscq	FRA015	FRA	43.9331	0.033056	no
FRA0308	FRA0410606	Passins	FRA015	FRA	45.6831	5.43306	no
FRA0530	FRA0411044	Pierrefitte	FRA015	FRA	42.9331	-0.016944	no
FRA0525	FRA0410967	Pontacq	FRA015	FRA	43.2	-0.1	no
FRA0309	FRA0411019	Pontailler 2	FRA015	FRA	47.3	5.41694	no
FRA0481	FRA0410012	Portet	FRA015	FRA	42.7831	-0.5	no
FRA0516	FRA0410630	Quarantaun	FRA015	FRA	43.5331	-1.45	no
FRA0527	FRA0411012	Ratenelle 2	FRA015	FRA	46.5169	5	no
FRA0310	FRA0410619	Rovon 2	FRA015	FRA	45.1831	5.46694	yes
FRA0311	FRA0410036	Ruffec	FRA015	FRA			no
FRA0528	FRA0411038	Saint Creac.C	FRA015	FRA	43.05	-0.016944	no
FRA0531	FRA0411047	Saint Engrace	FRA015	FRA	42.9831	-0.816944	no
FRA0508	FRA0410602	Saint Laurent De Neste 4	FRA015	FRA	43.0831	0.466944	no
FRA0312	FRA0410090	Saint Maximin	FRA015	FRA	45.4169	6.05	yes
FRA0517	FRA0410631	Saint Pantaleon	FRA015	FRA	44.3669	1.28306	no
FRA0512	FRA0410617	Saint Parthem.B	FRA015	FRA	44.6169	2.28306	no
FRA0529	FRA0411039	Sarrancolin	FRA015	FRA	42.95	0.4	no
FRA0313	FRA0410571	Seltz	FRA015	FRA	48.8831	8.1	no
FRA0507	FRA0410600	Serre Rustaing	FRA015	FRA	43.25	0.283056	no
FRA0480	FRA0410011	Sost	FRA015	FRA	42.8831	0.55	no
FRA0314	FRA0410572	Strasbourg Bades	FRA015	FRA			no
FRA0532	FRA0411050	Tarbes	FRA015	FRA			no
FRA0315	FRA0410473	Thurey	FRA015	FRA	46.7331	5.11694	no
FRA0316	FRA0410031	Wagnonville	FRA015	FRA	50.6169	3.06694	yes
FRA0478	FRA0410005	Wantzenau	FRA015	FRA	48.65	7.81	no
FRA0317	FRA0410003	Weckelsheim	FRA015	FRA	48	7.5	no
PRT0535	BPGV00008	Milho Pega	PRT001	PRT	39.7167	-8.71667	no
PRT0536	BPGV00016	Milho Branco	PRT001	PRT	39.9333	-8.5	no
PRT0537	BPGV00029	Milho Folhão	PRT001	PRT	40.1667	-8.41667	no
PRT0538	BPGV00056	Milho Boca De Sapo	PRT001	PRT	40.2167	-8.55	no
PRT0539	BPGV00072	Milho Amarelo	PRT001	PRT	40.6333	-8.68333	no
PRT0540	BPGV00107	Milho Branco	PRT001	PRT	41.1667	-8.31667	no
PRT0541	BPGV00121	Milho Branco	PRT001	PRT	41.2667	-8.26667	no
PRT0542	BPGV00143	286/77	PRT001	PRT	41.4694	-8.75	no
PRT0543	BPGV00168	Milho Branco	PRT001	PRT	41.8	-8.86667	no
PRT0544	BPGV00304	447/78	PRT001	PRT	41.85	-8.21667	no
PRT0545	BPGV00317	460/78	PRT001	PRT	41.7667	-7.96667	no
PRT0546	BPGV00319	Milho Branco	PRT001	PRT	41.7167	-8.01667	no
PRT0547	BPGV00330	473/78	PRT001	PRT	41.6833	-7.7	no
PRT0548	BPGV00348	Milho De Mirandela	PRT001	PRT	41.4	-7.15	no
PRT0549	BPGV00366	Milho Amarelo Miúdo	PRT001	PRT	41.2333	-7.3	no
PRT0550	BPGV00415	Milho Amarelo	PRT001	PRT	40.4	-7.65	no
PRT0551	BPGV00431	Milho De Pias	PRT001	PRT	42.0167	-8.46667	no
PRT0552	BPGV00453	Milho Branco	PRT001	PRT	41.45	-8.13333	no
PRT0553	BPGV00566	62/81	PRT001	PRT	37.3	-8.56667	no
PRT0554	BPGV00617	Milho Rajadinho	PRT001	PRT	37.3	-8.75	no
PRT0555	BPGV00677	Milho Amarelo	PRT001	PRT	40.6	-7.76667	no
PRT0556	BPGV00685	Milho De Santo Antoninho	PRT001	PRT	40.45	-7.28333	no
PRT0557	BPGV01216	Milho Branco	PRT001	PRT	41.35	-8.11667	no
PRT0558	BPGV02898	Milho Amarelo	PRT001	PRT	41.4	-7.88333	no
PRT0559	BPGV03702	Milho Branco	PRT001	PRT	41.5833	-8.01667	no
ITA0723	VA 173	Giallo Nostrano	ITA386	ITA	45.9	13.2833	no
ITA0724	VA 177	Nostrano Dell'Isola	ITA386	ITA	45.8	13.0667	no
ITA0084	VA 185	Rostrato Tardivo	ITA386	ITA	46.0333	13.3333	yes
ITA0698	VA 19	Rostrato O Dente Di Cane Di Piemonte	ITA386	ITA	44.65	7.48333	no
ITA0726	VA 194	Granoturco Di S.Colombano A 16 File	ITA386	ITA	44.3667	9.26667	no
ITA0085	VA 195	Granturco Di Ne	ITA386	ITA	44.3333	9.31667	yes
ITA0699	VA 21	Pignoletto Ibrido	ITA386	ITA	44.65	7.48333	no
ITA0700	VA 24	Dente Di Cavallo-Caraglia Bianco	ITA386	ITA	45.4333	8.71667	yes
ITA0701	VA 25	Dentino-Rostrato Giallo	ITA386	ITA	45.35	8.61667	no
ITA0075	VA 26	Melgun Bianco	ITA386	ITA	45.6667	8.6	yes
ITA0728	VA 298	Nostrale	ITA386	ITA	43.1	11.8	no
ITA0086	VA 336	Locale	ITA386	ITA	43.7333	12.6167	yes
ITA0800	VA 348	Pufanella	ITA386	ITA	41.5833	12.8333	no
ITA0703	VA 35	Quarantino	ITA386	ITA	45.6	9.95	no
ITA0801	VA 356	Agostano	ITA386	ITA	41.2833	13.25	no
ITA0802	VA 359	A Filare	ITA386	ITA	41.2667	13.55	no
ITA0803	VA 360	Zeppetello	ITA386	ITA	41.25	13.7667	no
ITA0805	VA 364	Zeppetello	ITA386	ITA	41.3	13.85	no
ITA0087	VA 373	Maglianese	ITA386	ITA	42.2	13.2167	yes
ITA0729	VA 375	Primaticcio	ITA386	ITA	42.3	12.6333	no
ITA0812	VA 377	Nostrale	ITA386	ITA	42.6333	13.2833	no
ITA0821	VA 393	Agostino O Agostinello	ITA386	ITA	41.6667	12.8333	no
ITA0088	VA 466	Giallo Locale	ITA386	ITA	40.6667	16.6333	yes
ITA0089	VA 475	Bianco Precoce	ITA386	ITA	40.4667	15.6167	yes
ITA0090	VA 477	Vinato	ITA386	ITA	40.4667	15.6167	yes
ITA0091	VA 488	Rodindia	ITA386	ITA	38.35	16.0167	yes
ITA0074	VA 5	Nostrano Dell'Isola	ITA386	ITA	44.6167	8.25	yes
ITA0704	VA 50	Locale	ITA386	ITA	45.55	9.05	no
ITA0092	VA 55	Melgonin	ITA386	ITA	45.2833	8.96667	no
HRV0730	CAM00281	Domaci Kukuruz	HRV041	HRV	43.9533	16.4056	no
HRV0731	CAM00285	Domaci Kukuruz	HRV041	HRV	44.1067	16.2133	no
HRV0732	CAM00381	Domaci Kukuruz	HRV041	HRV	45.7286	16.0075	no
HRV0733	CAM00382	Belec	HRV041	HRV	45.7775	16.0639	no
HRV0734	CAM00387	Kukuruz Bijeli	HRV041	HRV	45.5081	18.7775	no
HRV0735	CAM00388	Domaci Kukuruz	HRV041	HRV	45.495	18.9825	no
HRV0736	CAM00389	Domaci Kukuruz	HRV041	HRV	44.1708	15.5744	no
HRV0737	CAM00390	Domaci Kukuruz	HRV041	HRV	43.8636	16.16	no
HRV0738	CAM00392	Domaci Kukuruz	HRV041	HRV	46.3622	16.6414	no
HRV0739	CAM00393	Domaci Kukuruz	HRV041	HRV	45.9847	15.9419	no
HRV0740	CAM00394	Domaci Kukuruz	HRV041	HRV	45.9786	15.9736	no
HRV0741	CAM00395	Domaci Kukuruz	HRV041	HRV	45.9761	16.0453	no
HRV0742	CAM00396	Domaci Kukuruz	HRV041	HRV	43.65	16.2678	no
HRV0743	CAM00397	Domaci Kukuruz	HRV041	HRV	43.9756	15.3386	no
HRV0744	CAM00398	Domaci Kukuruz	HRV041	HRV	43.8686	16.1603	no
HRV0745	CAM00400	Domaci Kukuruz	HRV041	HRV	46.1547	15.7189	no
HRV0746	CAM00401	Domaci Kukuruz	HRV041	HRV	43.6506	16.7553	no
HRV0747	CAM00402	Zlatan	HRV041	HRV	45.3172	18.4233	no
HRV0748	CAM00403	Domaci Kukuruz	HRV041	HRV	43.6903	16.65	no
HRV0749	CAM00404	Osmoredac	HRV041	HRV	45.5456	18.6533	no
HRV0750	CAM00405	Domaci Kukuruz	HRV041	HRV	46.0086	15.72	no
HRV0751	CAM00406	Domaci Kukuruz	HRV041	HRV	46.1508	15.6672	no
HRV0752	CAM00407	Domaci Kukuruz	HRV041	HRV	46.0578	16.1786	no
HRV0753	CAM00411	Domaci Kukuruz	HRV041	HRV	45.9825	15.9683	no
HRV0754	CAM00413	Osmoredac	HRV041	HRV	45.9872	17.1647	no
HRV0755	CAM00416	Domaci Kukuruz	HRV041	HRV	46.0972	15.8303	no
HRV0756	CAM00417	Bijeli Kukuruz	HRV041	HRV	46.1683	15.84	no
HRV0757	CAM00418	Domaci Kukuruz	HRV041	HRV	46.0831	15.9042	no
HRV0758	CAM00419	Domaci Kukuruz	HRV041	HRV	45.9922	15.7264	no
HRV0759	CAM00420	Domaci Kukuruz	HRV041	HRV	45.4069	16.8961	no
HRV0760	MRIZP00163	Krizevacki sitnizrni	SRB001	HRV			no
HRV0761	MRIZP00165	Hrvatica	SRB001	HRV	46.16	16.33	no
SVN0762	MRIZP00194	metliska tvrdinka	SRB001	SVN	45.29	14.52	no
HRV0763	MRIZP00924	Domaci kukuruz	SRB001	HRV	44.5	15.17	no
SRB0764	MRIZP00982	Dvoklopi italijan	SRB001	SRB			no
MKD0765	MRIZP01127		SRB001	MKD	41.09	21.19	no
SRB0766	MRIZP01298	Zuti stogdnjak	SRB001	SRB	42.17	19	no
BIH0767	MRIZP01384	Domaci kukuruz	SRB001	BIH	44.16	17.34	no
SVN0768	MRIZP01581	Domaci kukuruz	SRB001	SVN	46.17	13.37	no
HRV0769	MRIZP02016	Cinkvantin	SRB001	HRV	45.05	14.4	no
HRV0770	MRIZP02039	Domaci osmak	SRB001	HRV	45.26	17.1	no
BIH0771	MRIZP02194	Bosanski osmak	SRB001	BIH	44.56	18	no
SRB0772	MRIZP00312	Zuti poluzuban	SRB001	SRB	45.16	19.51	no
SRB0773	MRIZP00962	Žuti zuban	SRB001	SRB	45.16	19.51	no
MKD0774	MRIZP01035	Žuti tvrdunac	SRB001	MKD	41.47	21.5	no
SVN0775	MRIZP01502	Amerikanka	SRB001	SVN	45.32	13.44	no
SVN0776	MRIZP01560	Valska	SRB001	SVN	45.32	13.44	no
SRB0777	MRIZP01584	Domaca sorta "redking"	SRB001	SRB	45.33	19.48	no
BIH0778	MRIZP01946	Domaći žuti	SRB001	BIH	44.18	17.03	no
RUS0780	MRIZP10886	KRASNODARSKAJA 1/49	SRB001	RUS			no
ROM0781	MRIZP11672	ROMINESC DE BRATASANI	SRB001	ROM			no
ROM0782	MRIZP11675	DINTELE CALULUI DE I.C.	SRB001	ROM			no
ROM0783	MRIZP11679	DINTELE CALULUI DE URLEASCA	SRB001	ROM			no
ROM0784	MRIZP11682	POPULATIE DE GRIVITA ROSIE RAŽVANI	SRB001	ROM			no
RUS0785	MRIZP12289	BANKUTA	SRB001	RUS			no
RUS0786	MRIZP12308	BANKUTA	SRB001	RUS			no
RUS0787	MRIZP12313	DNJEPROPETROVSKAJA	SRB001	RUS			no
RUS0788	MRIZP12319	MESTNAJA-BELORUSIJA	SRB001	RUS			no
RUS0789	MRIZP12940	HOLODOSTOJKAJA POP. No1 (RANNAJA)	SRB001	RUS			no
RUS0790	MRIZP12959	ČERKESSKAJA BELAJA ZUBOVIDNAJA	SRB001	RUS			no
BGR0791	MRIZP14291	DROPLA	SRB001	BGR			no
BGR0792	MRIZP14294	GRADINA	SRB001	BGR			no
MDA0793	MRIZP14593	MOLDAVANKA SEVERNAJA K-503	SRB001	MDA			no
GRC0794	MRIZP14866	EURITANIA	SRB001	GRC			no
GRC0795	MRIZP14875	FLORINA	SRB001	GRC			no
GEO0796	MRIZP14952	AMBROLAURI C. BOSTANA	SRB001	GEO			no
GEO0797	MRIZP14968	AHMETA S. NAŠKARI	SRB001	GEO			no
GEO0798	MRIZP15008	ABAŠSKAJA ŽELTAJA	SRB001	GEO			no
GEO0799	MRIZP15022	KUTAISI	SRB001	GEO			no
ITA0076	VA 58	Scagliolo	ITA386	ITA	45.6	9.5	yes
ITA0077	VA 71	Agostanello	ITA386	ITA	45.6	8.7	yes
ITA0078	VA 88	Scagliolo Frassine	ITA386	ITA	45.2333	11.4667	yes
ITA0697	VA 9	Mêlia Del Dent (Del Bec)	ITA386	ITA	45.0667	7.1	no
ITA0708	VA 92	Dentone	ITA386	ITA	45.2167	12.2667	no
ESP0234	NC073561	Castellote	ESP007	ESP	40.8014	-0.318611	no
ESP0241	NC055840	Enano levantino x Rastrojero	ESP009	ESP	40.3615	-0.448889	no
ESP0243	NC055841	Enano norteño x Vasco	ESP009	ESP			no
ESP0248	ESP016_ZMV00618	Gibelondo	ESP016	ESP	43.3529	-2.83306	no
ESP0251	NC072939	Hazas	ESP007	ESP	43.1947	-3.55	yes
ESP0257	NC092232	La Orotava	ESP004	ESP	28.3639	-16.5153	no
ESP0263	ESP016_ZMV00363	Narbate	ESP016	ESP	43.1341	-1.62781	no
ESP0270	ESP016_ZMV00622	Txakinarto	ESP016	ESP	43.391	-2.8645	no
CHE0322	ZM015	Scharans	CHE001	CHE	46.7169	9.45958	no
CHE0325	ZM028	Eyholz	CHE001	CHE	46.294	7.90901	no
CHE0336	ZM054	Schaenis	CHE001	CHE	47.1604	9.04597	no
CHE0338	ZM059	Eschenbach	CHE001	CHE	47.7545	11.8304	no
CHE0341	ZM065	Visp	CHE001	CHE	46.2947	7.88212	no
CHE0342	ZM067	Sierre	CHE001	CHE	46.2939	7.53333	no
CHE0352	ZM087	Schaenis	CHE001	CHE	47.1604	9.04597	no
CHE0357	ZM100	Wartau	CHE001	CHE	47.0706	9.47806	no
CHE0361	ZM111	Sierre	CHE001	CHE	46.2939	7.53333	no
CHE0376	ZM153	Zigelig Oberriet	CHE001	CHE	47.3199	9.5644	no
CHE0386	ZM171	Unbekannt rot,Widnau	CHE001	CHE	47.4055	9.63756	no
CHE0417	ZM425	Unbekannt Montlingen, weiss 101	CHE001	CHE	47.3342	9.58481	no
BIH0779	MRIZP02259	Domaci zuti	SRB001	BIH			no
ITA0804	ITA0370363	Quarantino a Zeppetello	ITA386	ITA	41.3	13.85	no
ITA0806	ITA0370366	Nostrano	ITA386	ITA	42.3	12.6333	no
ITA0807	ITA0370368	Spadone	ITA386	ITA	42.25	12.7167	no
ITA0808	ITA0370370	Nostrale quarantino	ITA386	ITA	42.2167	12.7167	no
ITA0809	ITA0370371	Quarantino marchigiano	ITA386	ITA	42.3	12.65	no
ITA0810	ITA0370372	Nostrale	ITA386	ITA	42.2	13.2167	no
ITA0811	ITA0370374	Nostrale	ITA386	ITA	42.2	13.2167	no
ITA0813	ITA0370378	Brigantino	ITA386	ITA	42.6333	13.2833	no
ITA0814	ITA0370380	Nostrale	ITA386	ITA	42.3667	12.4667	no
ITA0815	ITA0370384	Nostrale	ITA386	ITA	42.3	12.55	no
ITA0816	ITA0370385	Nostrale A	ITA386	ITA	42.35	12.55	no
ITA0817	ITA0370386	Nostrale B	ITA386	ITA	42.35	12.55	no
ITA0818	ITA0370387	Nostrale C	ITA386	ITA	42.35	12.55	no
ITA0819	ITA0370389	Zeppe	ITA386	ITA	42.3167	12.5167	no
ITA0820	ITA0370392	Agostanello	ITA386	ITA	41.6667	12.7833	no
PRT1046	ZGB2496	Milho lajão	PRT053	PRT			no

## Sheet: Table S2 phenotypic BLUEs
Table S2: Phenotypic data and statistical analysis for 588 maize accessions in the EVA panel and five check hybrids. Described are Best Linear Unbiased Estimates (BLUEs) for the evaluated traits across varying numbers of evaluations, results of principal component analysis and assignment to main and sub-clusters from the cluster analysis.
		BLUEs for phenotypic traits						PCA analysis			cluster analysis
Landrace code	number of evaluations	DS	DT	ASI	PH	EH	EPHR	PRIN1	PRIN2	PRIN3	CLUSTER	Sub-Cluster
ID for paper		EM_DS	EM_DT	EM_PH	EM_EH	EM_ASI	EM_REHPH	PRIN1	PRIN2	PRIN3	PRECLUSTER	CLUSTER
ROU_0001	5	69.0108	66.8009	142.865	55.6377	2.61879	38.876	-1.9559	0.161421	-0.216883	12	E
ROU_0002	5	73.0676	71.3164	155.866	69.2498	2.16038	43.5731	-0.671043	-0.35155	-0.379003	11	B
ROU_0003	5	70.3533	69.1736	157.823	65.7355	1.58895	41.7406	-1.20571	-0.684423	-0.0869558	9	E
ROU_0004	6	72.3982	71.1738	164.897	69.9978	1.64632	41.6794	-0.725849	-0.674052	-0.0678354	11	B
ROU_0005	5	68.4962	67.745	164.195	64.1926	1.16038	38.7946	-1.56798	-0.917437	0.308336	9	E
ROU_0006	5	73.0676	70.1736	169.409	76.1926	3.30323	44.2351	-0.211965	0.186767	0.293967	11	B
ROU_0007	5	74.1022	72.7274	166.721	68.0756	1.78629	40.0453	-0.592223	-0.490574	-0.175002	11	B
ROU_0008	5	69.3533	67.6021	174.552	71.7641	2.16038	41.1607	-0.943932	-0.485898	0.719117	10	E
ROU_0009	5	77.0676	73.3164	168.509	62.7641	4.16038	37.028	-0.330937	1.14745	-0.0291971	2	B
ROU_0010	5	67.2105	66.4593	155.266	58.2926	1.16038	37.8	-2.06655	-0.818576	0.159863	9	E
ROU_0011	6	77.2871	75.0627	185.243	91.0842	2.64632	49.3014	1.18068	-0.47962	0.163504	3	B
ROU_0012	6	77.1759	76.6183	143.405	53.9455	0.979654	37.4604	-1.0401	-0.577747	-1.48344	11	B
ROU_0013	5	66.0676	65.4593	138.828	48.6069	1.01752	34.9582	-2.86039	-0.674109	-0.250167	15	E
ROU_0014	5	77.0676	73.745	200.252	92.2212	3.7318	44.7647	1.21752	0.221645	0.965417	3	B
ROU_0015	5	68.3533	65.6021	170.423	65.3069	3.16038	38.7495	-1.36842	0.248101	0.892293	10	E
ROU_0016	6	71.885	70.26	172.307	76.3054	2.03991	44.2228	-0.380053	-0.620857	0.29305	11	B
ROU_0017	5	69.3533	67.3164	175.038	72.3069	2.44609	40.9506	-0.923316	-0.314327	0.797595	10	E
ROU_0018	6	69.2871	68.5071	148.594	69.7593	1.20188	46.558	-1.16528	-1.07992	-0.381144	9	E
ROU_0019	5	74.4962	72.8879	212.366	93.5212	2.01752	44.2021	0.988158	-0.932969	1.35239	3	B
ROU_0020	5	69.2105	66.6021	170.633	62.4926	3.01752	36.5877	-1.4365	0.272448	0.791447	10	E
ROU_0021	4	69.9451	67.7221	159.346	60.9294	2.60275	38.6561	-1.46228	0.048633	0.221961	10	E
ROU_0022	6	74.5093	72.5071	176.311	73.2205	2.4241	41.9277	-0.13455	-0.24789	0.185805	11	B
ROU_0023	4	77.6118	74.7221	189.313	86.7127	3.26942	45.9132	1.03753	0.027108	0.400098	3	B
ROU_0024	4	76.6118	74.3888	165.737	73.078	2.60275	43.3766	0.0560846	-0.0781645	-0.387661	11	B
ROU_0025	5	72.7064	69.856	165.56	60.1168	3.24061	36.2243	-1.11095	0.550081	0.239	10	E
ROU_0026	5	72.2105	71.1736	184.952	80.1641	1.44609	43.1706	-0.134656	-1.04006	0.589821	11	B
ROU_0027	5	69.9248	67.6021	164.181	67.9641	2.7318	41.5342	-1.06954	-0.0502386	0.394606	10	E
ROU_0028	6	70.6204	69.8405	152.062	60.9289	1.20188	39.9301	-1.48414	-0.783913	-0.370061	9	E
ROU_0029	5	69.2105	68.3164	167.995	68.0926	1.30323	40.0527	-1.25091	-0.907132	0.37156	9	E
ROU_0030	5	66.6391	65.4593	139.223	53.6498	1.58895	37.9688	-2.4764	-0.454255	-0.223785	12	E
ROU_0031	5	72.7808	69.3379	172.781	74.4355	3.84658	42.9969	-0.274855	0.545033	0.541469	10	E
ROU_0032	5	71.8944	69.7442	173.723	71.5717	2.56946	41.1511	-0.600538	-0.171175	0.456815	10	E
ROU_0033	6	68.9301	67.951	164.008	69.8478	1.40894	43.0176	-1.14453	-0.935368	0.249153	9	E
ROU_0034	5	65.6087	64.3156	122.151	49.1574	1.71232	39.2572	-2.91206	-0.315396	-0.665832	12	E
ROU_0035	4	70.6407	69.5304	167.066	72.0261	1.51063	43.0977	-0.811891	-0.870746	0.174053	11	B
ROU_0036	6	76.2389	71.8882	183.754	70.641	4.77815	38.1362	0.0660413	1.31761	0.696597	2	B
ROU_0037	4	70.474	68.3637	172.266	72.0928	2.51063	41.8316	-0.770755	-0.258838	0.565959	10	E
ROU_0038	4	69.974	67.3637	171.566	70.6761	3.01063	41.3581	-0.881767	0.0624184	0.69455	10	E
ROU_0039	4	68.4887	67.5498	173.716	63.6357	1.33176	36.622	-1.5375	-0.791404	0.67388	9	E
ROU_0040	4	64.4887	62.8832	150.649	56.2023	1.99842	36.6373	-2.58014	-0.299631	0.517119	12	E
ROU_0041	4	61.9887	60.3832	139.566	51.8523	1.99842	36.2501	-3.21219	-0.251833	0.454843	15	E
ROU_0042	4	71.6553	69.0498	175.882	76.519	2.99842	43.0046	-0.372421	-0.0301305	0.638777	11	B
ROU_0043	5	68.1303	66.706	164.733	68.6605	1.8356	41.6775	-1.3215	-0.648903	0.469236	9	E
ROU_0044	5	66.7553	67.331	148.194	58.9424	-0.164401	39.5166	-2.19772	-1.65263	-0.275066	9	E
ROU_0045	4	66.322	65.0498	147.416	60.0357	1.66509	40.3803	-2.11267	-0.588971	0.0828361	9	E
ROU_0046	4	67.1553	67.2165	140.932	59.219	0.331757	41.2745	-2.13776	-1.36178	-0.488782	9	E
ROU_0047	4	67.6553	64.7165	159.482	63.719	3.33176	39.3417	-1.63715	0.387044	0.652648	10	E
ROU_0048	4	67.1553	66.3832	163.166	56.819	1.16509	34.6391	-2.1524	-0.748081	0.46754	9	E
ROU_0049	5	74.6303	71.206	153.331	61.9168	3.8356	40.2704	-0.760699	0.879309	-0.334415	10	E
ROU_0050	4	69.6553	68.0498	149.032	63.8357	1.99842	42.0954	-1.44698	-0.402292	-0.216411	10	E
ROU_0051	4	68.822	67.5498	160.482	63.769	1.66509	39.2953	-1.54376	-0.596783	0.234823	9	E
SRB_0052	3	79.3908	77.0982	191.183	79.9561	2.66719	42.2503	0.933993	-0.130642	0.146038	3	B
BIH_0053	4	68.8977	67.3057	137.354	48.5461	1.99558	34.8405	-2.46669	-0.00307838	-0.456862	12	E
SRB_0054	4	71.7583	68.156	153.232	57.1867	3.97744	38.4555	-1.34349	0.995178	0.0356011	10	E
BIH_0055	4	77.4726	74.5846	182.946	76.7867	3.26315	42.7698	0.531635	0.238955	0.196751	3	B
MNE_0056	4	72.9012	70.2989	175.661	62.3439	2.97744	36.9928	-0.840034	0.301013	0.472697	10	E
SRB_0057	4	76.7414	73.0403	175.564	76.7687	4.07286	44.6524	0.454438	0.69175	0.167802	3	B
SVN_0058	3	85.7908	82.8982	233.523	119.096	3.26719	52.2446	3.89378	-0.49192	0.91325	8	C
MKD_0059	3	75.5908	72.4982	196.843	79.6361	3.46719	41.8245	0.524877	0.248973	0.932665	3	B
SRB_0060	4	80.1869	76.4417	203.732	97.9296	4.1203	49.402	2.09105	0.321684	0.706493	5	B
BIH_0061	4	64.5324	61.4091	127.77	45.5838	3.54154	36.3156	-3.11628	0.858192	0.00445359	12	E
BIH_0062	4	71.7583	70.0131	172.589	73.2296	2.1203	43.7878	-0.478302	-0.534878	0.311114	11	B
BIH_0063	3	77.3908	76.6982	203.163	93.7761	1.06719	46.6408	1.32002	-1.4672	0.493571	7	B
KEN_0064	3	79.7908	77.6982	191.543	92.5761	2.46719	48.0456	1.56982	-0.535466	0.0638557	7	B
IRN_0066	3	91.3908	89.0982	237.403	134.696	2.66719	56.5333	5.24341	-1.01375	0.298824	8	C
IRN_0067	4	82.1869	80.0131	201.775	93.8867	2.54887	47.345	2.05408	-0.471087	0.122387	7	B
FRA_0068	4	77.3298	73.7274	187.246	93.201	3.97744	48.8838	1.29851	0.309154	0.50041	3	B
GRC_0070	4	75.4726	73.4417	167.746	75.4439	2.40601	44.9629	0.0652262	-0.304329	-0.238972	11	B
ITA_0071	3	84.5908	82.4982	204.543	105.196	2.46719	50.4232	2.82394	-0.674448	-0.0562638	7	B
ITA_0072	3	75.9908	75.0982	179.963	85.1561	1.26719	47.7387	0.640526	-1.21585	-0.11172	11	B
ITA_0073	4	83.1869	80.5846	225.146	125.915	2.97744	56.1065	3.74747	-0.867179	0.906816	8	C
ITA_0074	5	79.323	77.7333	185.69	90.9883	1.99374	49.0067	1.41119	-0.817693	-0.184297	7	B
ITA_0075	5	78.9658	75.6619	195.581	94.0862	3.70803	47.7673	1.60186	0.168883	0.534805	3	B
ITA_0076	5	75.1801	72.8762	182.188	85.1648	2.70803	46.4777	0.567154	-0.337589	0.348898	3	B
ITA_0077	4	70.974	68.1971	160.299	67.4594	3.17729	41.5606	-0.981813	0.267842	0.227575	10	E
ITA_0078	4	79.5993	77.2181	192.481	105.997	2.77327	54.802	2.23188	-0.68779	0.147302	7	B
ITA_0079	5	84.6719	83.1059	192.421	94.6133	1.94738	49.6019	2.34681	-0.80252	-0.619552	7	B
ITA_0080	4	76.1913	71.2729	179.183	85.2183	5.32343	47.5831	0.840322	1.24962	0.589752	2	B
ITA_0081	5	77.6835	75.0157	192.604	88.1464	3.0719	45.3966	1.09428	-0.105068	0.480293	3	B
ITA_0082	5	72.2281	70.2122	176.063	81.3768	2.42152	46.1026	-0.0439043	-0.504462	0.442072	11	B
ITA_0083	4	84.0159	81.7181	208.231	111.93	2.68994	53.5588	3.13506	-0.729136	0.158183	8	C
ITA_0084	5	81.6104	78.3013	194.77	85.2494	3.69896	44.6799	1.58789	0.406237	0.167165	5	B
ITA_0085	5	80.6104	78.1585	203.148	95.3422	2.84181	47.1072	1.89582	-0.345253	0.431021	7	B
ITA_0086	4	74.8074	70.1971	147.883	74.3428	5.01063	50.6605	0.0698996	1.19362	-0.427965	2	B
ITA_0087	5	63.6193	59.1915	129.734	46.3119	4.84475	35.3735	-3.18373	1.63587	0.446529	13	E
ITA_0088	4	87.0234	83.1602	166.663	97.1169	4.23277	57.1148	2.81705	0.516596	-1.41421	4	C
ITA_0089	5	79.9219	77.9809	158.233	81.4508	2.32238	50.835	0.95671	-0.432377	-1.16382	14	B
ITA_0090	4	73.6407	68.8637	155.549	72.0094	5.17729	45.973	-0.264959	1.3903	0.066799	2	B
ITA_0091	5	73.9188	73.4869	166.014	75.3027	0.838259	45.0636	-0.241679	-1.28276	-0.395423	11	B
ITA_0092	4	68.6407	67.1971	165.899	65.4928	1.84396	39.3156	-1.43235	-0.536937	0.468881	9	E
ESP_0093	5	82.3314	82.231	154.174	81.1646	0.490608	51.6717	1.1688	-1.4841	-1.94097	14	B
ESP_0094	5	71.2938	69.2369	176.777	76.6902	2.46326	43.5225	-0.397363	-0.384114	0.598669	11	B
ESP_0095	5	82.9188	83.2369	182.239	115.615	0.0882587	63.8433	3.0907	-2.54121	-1.18132	4	C
ESP_0096	4	86.1118	83.3888	152.068	77.3304	3.10275	51.1483	1.65707	0.248425	-2.01331	14	B
ESP_0097	4	90.9621	88.4965	168.677	87.2463	2.84232	51.8964	2.81843	0.00917954	-2.06873	4	C
ESP_0098	4	87.0034	86.041	161.959	96.3466	1.34549	59.76	2.73543	-1.27838	-2.16018	4	C
ESP_0099	5	83.3139	80.7279	143.204	76.5766	2.97254	53.0949	1.22223	0.0955201	-2.01737	14	B
ESP_0100	5	76.4726	74.3353	172.424	85.5297	2.53884	49.0687	0.724165	-0.440888	-0.191982	3	B
ESP_0101	5	73.9344	72.098	170.978	79.1389	2.23946	46.2977	0.0574229	-0.532905	0.0193694	11	B
ESP_0102	4	83.0034	77.8744	176.154	87.3442	5.51215	48.776	1.824	1.48726	-0.302676	5	B
ESP_0103	5	77.0976	76.5853	157.201	70.0174	0.913843	45.1363	-0.0614151	-1.06915	-1.09205	11	B
ESP_0104	4	89.4451	88.0555	164.396	102.779	1.76942	61.4198	3.34906	-1.08537	-2.27833	4	C
ESP_0105	4	87.9451	82.7221	189.463	101.763	5.60275	53.6106	3.2828	1.31437	-0.456956	5	B
ESP_0106	4	86.1118	80.2221	192.663	92.5627	6.26942	51.5074	2.81554	1.8062	-0.0646275	5	B
ESP_0107	4	77.3367	73.041	142.104	66.7187	4.67882	45.9046	-0.128925	1.29686	-0.931654	2	B
ESP_0108	5	79.3314	75.981	138.915	73.531	3.74061	53.032	0.586095	0.515992	-1.5496	14	B
ESP_0109	4	68.5824	66.5448	165.636	59.3089	2.43455	35.2137	-1.77579	0.000956435	0.613048	10	E
ESP_0110	4	83.9451	82.7221	188.046	99.0627	1.60275	52.4244	2.41017	-1.13263	-0.746406	7	B
ESP_0111	5	81.2969	77.7309	162.871	83.4008	3.94738	50.7384	1.32997	0.544687	-0.870774	14	B
ESP_0112	5	80.3314	78.856	153.598	73.1168	1.86561	47.8223	0.57294	-0.507249	-1.45218	14	B
ESP_0113	4	63.8074	63.3637	151.683	62.9594	0.84396	41.4513	-2.29738	-1.22689	0.370234	9	E
ESP_0114	5	73.9344	70.723	170.825	74.2584	3.61446	43.2221	-0.154226	0.437157	0.292107	11	B
ESP_0115	5	95.6282	94.6167	212.036	156.2	1.39033	72.1474	6.65268	-2.2257	-1.36614	1	A
ESP_0116	4	89.9451	88.8888	170.263	93.1294	1.43608	53.9911	2.88041	-0.991341	-2.14427	4	C
ESP_0117	4	85.2784	84.7221	162.063	86.8294	0.936082	53.1256	1.91506	-1.27997	-1.95798	14	B
ESP_0118	4	74.2784	71.2221	184.296	84.8294	3.43608	46.4741	0.506908	0.0736459	0.65358	3	B
ESP_0119	5	79.8314	76.731	171.048	78.7543	3.49061	46.4828	0.912561	0.363202	-0.476762	3	B
ESP_0120	4	67.2784	65.3888	158.871	71.1252	2.26942	43.6503	-1.35383	-0.459727	0.458422	10	E
ESP_0121	5	71.5348	68.3168	151.476	54.1164	3.60573	35.8855	-1.62822	0.87965	-0.0269278	10	E
ESP_0122	5	81.8314	77.606	196.648	92.7043	4.61561	47.2589	1.99007	0.809428	0.381979	5	B
ESP_0123	4	87.2491	86.8782	152.674	80.1214	0.767887	52.038	1.81834	-1.19187	-2.55669	14	B
ESP_0124	6	84.3006	80.0449	189.425	91.1872	4.6431	48.6443	2.25044	0.894329	-0.181208	5	B
ESP_0125	5	80.2064	77.356	188.135	88.1293	3.24061	47.5699	1.48918	0.015043	0.0155795	3	B
ESP_0126	4	84.6118	83.0555	208.74	96.4294	1.93608	47.3751	2.5215	-0.84295	-0.0525189	7	B
ESP_0127	5	82.9344	79.973	158.387	85.3764	3.36446	53.9905	1.67436	0.138015	-1.3739	14	B
ESP_0128	4	77.3949	76.23	168.283	99.2023	1.56628	59.9434	1.62915	-1.44002	-0.732255	7	B
ESP_0129	5	79.6719	77.7309	192.521	97.0758	2.32238	50.6552	1.80358	-0.751148	0.0637448	7	B
ESP_0130	4	66.3074	65.6971	148.533	58.6928	1.01063	38.6389	-2.25269	-0.925876	0.0264358	9	E
ESP_0131	4	68.9158	67.0448	165.819	63.2256	2.26789	37.672	-1.51645	-0.203072	0.527926	10	E
ESP_0132	5	77.4781	74.2122	187.638	95.8893	3.67152	51.531	1.51798	0.0211228	0.397681	3	B
ESP_0133	5	77.4512	75.224	173.768	83.4482	2.63441	47.5458	0.754327	-0.301193	-0.238707	3	B
ESP_0134	4	75.1407	72.8637	175.704	87.4166	2.67729	49.7991	0.686275	-0.445239	0.0959817	3	B
ESP_0135	5	74.9188	71.8619	178.827	84.9777	3.46326	47.7166	0.578297	0.0942293	0.386049	3	B
ESP_0136	5	64.9248	64.6021	134.652	46.4212	0.731805	34.6142	-3.16138	-0.822648	-0.302726	15	E
ESP_0137	5	77.4344	74.848	178.761	88.0805	2.98946	49.6036	1.0632	-0.217003	-0.0237764	3	B
ESP_0138	5	81.3558	79.1493	160.282	86.3324	2.61446	54.2189	1.49113	-0.378791	-1.25837	14	B
ESP_0139	5	71.0438	67.4869	156.939	65.8027	3.96326	41.8324	-1.00925	0.76894	0.238047	10	E
ESP_0140	4	70.9269	68.8837	166.344	65.3339	2.44049	39.1756	-1.10068	-0.117777	0.314633	10	E
ESP_0141	4	73.6407	72.0304	174.166	83.0324	2.01063	47.6727	0.217471	-0.771968	0.116279	11	B
ESP_0142	5	69.9248	66.745	154.752	63.1641	3.58895	40.8791	-1.32156	0.57991	0.235633	10	E
ESP_0143	5	69.5594	67.473	156.093	66.0889	2.48946	42.3326	-1.25853	-0.17136	0.113621	10	E
ESP_0144	5	76.9248	73.6021	139.916	56.8422	3.7318	39.3656	-0.836265	1.01372	-1.06527	2	B
ESP_0145	4	65.6118	64.5555	120.148	35.2912	1.43608	29.1721	-3.81622	-0.0400125	-0.670379	15	E
ESP_0146	5	78.7969	77.4809	178.321	93.3883	1.69738	51.8739	1.41325	-1.08091	-0.438292	7	B
ESP_0147	5	68.6594	67.7048	158.136	59.743	1.35869	37.4037	-1.80785	-0.679849	0.131314	9	E
ESP_0148	4	87.8367	82.8744	175.293	102.797	5.34549	57.5447	3.26388	1.09969	-1.00104	4	C
ESP_0149	4	79.3269	75.2837	137.982	55.205	4.44049	39.9021	-0.515528	1.50894	-1.31693	2	B
ESP_0150	5	72.1844	69.723	147.34	64.6514	2.86446	43.6718	-0.987298	0.135757	-0.44816	10	E
ESP_0151	5	68.3094	66.473	140.19	47.5483	2.23946	33.3178	-2.59375	0.171	-0.228036	12	E
ESP_0152	4	83.5034	80.7077	145.698	71.9669	3.17882	48.6069	0.95001	0.390039	-1.86482	14	B
ESP_0153	5	68.8476	67.8353	152.981	64.1348	1.41384	41.9395	-1.51921	-0.793202	-0.101429	9	E
ESP_0154	6	70.6204	69.6183	147.795	65.9991	1.4241	44.2081	-1.19884	-0.803826	-0.50867	9	E
ESP_0155	5	80.4344	75.348	159.928	63.4014	5.48946	39.0473	0.16823	2.00871	-0.494654	2	B
ESP_0156	5	77.2969	75.4809	173.53	64.899	2.19738	39.8317	-0.107489	-0.163303	-0.315624	11	B
ESP_0157	6	72.8426	70.2849	139.054	64.1852	2.97965	45.6104	-0.929883	0.209006	-0.809473	10	E
ESP_0158	5	79.4188	75.7369	178.852	88.9527	4.08826	49.8224	1.41377	0.479981	-0.0573043	3	B
ESP_0159	5	69.6844	67.973	131.353	48.5389	2.11446	36.3675	-2.36904	0.0721261	-0.748329	12	E
ESP_0160	5	81.5438	77.8619	181.402	84.6777	4.08826	46.6374	1.47434	0.653784	-0.207415	5	B
ESP_0161	5	78.1844	76.848	176.628	79.4389	1.73946	44.4331	0.599895	-0.708218	-0.372934	11	B
ESP_0162	5	65.6391	64.8879	101.252	45.4641	1.16038	44.2787	-3.07355	-0.659629	-1.56073	15	E
ESP_0163	5	77.6719	75.7309	181.746	69.4633	2.32238	39.1723	0.141249	-0.14277	-0.0265886	11	B
ESP_0164	5	69.8094	64.473	117.59	49.8889	5.73946	42.3612	-2.04298	2.14371	-0.643427	13	E
ESP_0165	5	72.7969	69.8559	130.308	49.4383	3.32238	39.2063	-1.73249	0.789064	-0.998469	12	E
ESP_0166	4	72.1173	69.7115	172.436	82.1422	2.38451	47.2247	-0.071835	-0.550981	0.350619	11	B
ESP_0167	5	66.0676	63.0307	142.423	53.6784	3.44609	37.8568	-2.41777	0.641963	0.285928	12	E
ESP_0168	4	68.9158	66.8782	161.253	71.5256	2.43455	44.4886	-1.02881	-0.361424	0.341252	10	E
ESP_0169	4	77.7269	74.2837	175.395	83.7317	3.84049	47.4526	0.875332	0.426719	0.00411315	3	B
ESP_0170	4	70.974	67.0304	169.366	78.1094	4.34396	46.1102	-0.300117	0.691754	0.713929	10	E
ESP_0171	4	81.0616	77.8967	196.018	101.244	3.56628	51.7279	2.25461	-0.0542827	0.244522	5	B
ESP_0172	4	72.6407	70.6971	174.183	75.1261	2.34396	42.9361	-0.330825	-0.378587	0.333167	11	B
ESP_0173	4	69.5824	67.5448	159.136	70.7922	2.43455	43.9788	-1.01853	-0.312587	0.201894	10	E
ESP_0174	5	78.8022	76.7048	187.611	98.8152	2.50155	51.7966	1.71457	-0.689585	0.0459347	7	B
ESP_0175	4	67.974	66.1971	151.883	63.5761	2.17729	41.7807	-1.63952	-0.33707	0.111077	10	E
ESP_0176	5	61.6391	60.3164	125.538	45.1498	1.7318	35.9944	-3.65592	-0.280766	-0.0374125	15	E
ESP_0177	4	66.7491	64.7115	154.319	64.6589	2.43455	41.7332	-1.73232	-0.231896	0.393931	10	E
ESP_0178	4	61.9158	64.2115	147.469	59.9589	-1.89878	39.5544	-2.92086	-2.82471	-0.0132068	9	E
ESP_0179	4	69.0824	66.7115	150.719	59.5089	2.76789	39.0138	-1.72227	0.173589	0.0755153	10	E
ESP_0180	5	60.7819	60.1736	126.366	37.7355	1.01752	30.196	-4.27141	-0.494195	0.0260839	15	E
ESP_0181	5	60.3553	60.6793	116.626	28.5238	0.0789427	26.0635	-4.95859	-0.812982	-0.380291	6	D
ESP_0182	4	77.2283	72.73	164.002	74.794	4.89962	45.0519	0.349975	1.26788	-0.116966	2	B
ESP_0183	5	65.6391	63.745	146.038	53.7212	2.30323	36.7309	-2.53205	-0.0441697	0.264543	12	E
ESP_0184	4	67.0824	66.0448	155.403	63.8256	1.43455	40.214	-1.81996	-0.780604	0.230962	9	E
ESP_0185	4	76.7491	72.7115	184.119	79.9089	4.43455	43.0025	0.587174	0.887811	0.563054	3	B
ESP_0186	4	69.5824	67.2115	165.186	67.1422	2.76789	40.3407	-1.18253	0.00182665	0.49516	10	E
ESP_0187	5	70.5594	69.723	159.078	66.5639	1.23946	41.7981	-1.15385	-0.906536	-0.131	9	E
ESP_0188	6	70.1759	66.7294	165.773	65.7078	3.86854	39.5497	-1.11327	0.715753	0.645105	10	E
ESP_0189	5	71.8094	67.598	150.54	58.7514	4.61446	38.4207	-1.3201	1.38153	0.0832627	13	E
ESP_0190	4	82.2283	79.0633	195.068	92.5106	3.56628	47.5754	1.98235	0.184693	0.082463	5	B
ESP_0191	4	61.9158	61.5448	142.036	51.1756	0.767887	35.6306	-3.28734	-0.985184	0.318588	15	E
ESP_0192	4	59.2491	59.8782	113.136	37.6756	-0.232113	32.4976	-4.62922	-1.28866	-0.468049	6	D
ESP_0193	6	65.2871	64.7294	154.679	53.5971	0.979654	34.389	-2.63206	-0.824983	0.37812	9	E
ESP_0194	4	65.5824	63.2115	138.269	50.0589	2.76789	35.4283	-2.79713	0.34781	0.119738	12	E
ESP_0195	4	86.9451	85.8888	187.229	112.513	1.43608	60.2729	3.51133	-1.51823	-1.21834	4	C
ESP_0196	4	86.4451	83.2221	175.863	110.346	3.60275	61.8849	3.40383	-0.19117	-1.16138	4	C
ESP_0197	4	84.7491	81.2115	222.403	124.376	3.93455	56.0859	3.92596	-0.22214	0.792504	8	C
ESP_0198	5	79.9806	79.7279	177.566	80.37	0.639205	47.1675	0.978805	-1.42579	-0.825603	14	B
ESP_0199	4	86.2784	85.2221	200.246	113.679	1.43608	56.6031	3.45431	-1.50041	-0.643475	4	C
ESP_0200	5	92.2532	90.1167	208.545	150.056	2.51533	69.7834	5.93441	-1.4808	-0.858635	1	A
ESP_0201	5	76.8522	73.6925	174.695	81.0457	3.56675	46.4902	0.624559	0.297595	0.0336857	3	B
PRT_0202	5	72.4188	69.9869	184.002	87.6402	2.83826	47.9181	0.364667	-0.400739	0.754599	3	B
PRT_0203	5	75.1688	71.7369	161.077	77.6777	3.83826	48.2666	0.215785	0.467831	-0.198029	3	B
PRT_0204	4	56.2283	56.0633	114.335	47.294	0.566283	40.4925	-4.32722	-1.2144	-0.0142147	15	E
PRT_0205	5	68.7549	66.5915	152.389	66.5402	2.56701	43.2391	-1.36435	-0.156624	0.0980439	10	E
PRT_0206	5	68.9188	66.4869	163.489	68.1277	2.83826	41.7045	-1.19858	-0.0132238	0.514228	10	E
PRT_0207	5	70.5438	68.1119	173.639	80.0277	2.83826	46.2099	-0.312489	-0.271444	0.634675	11	B
PRT_0208	4	71.0616	68.23	186.352	91.5773	3.23295	49.0534	0.384107	-0.277338	1.07809	3	B
PRT_0209	4	67.3949	66.3967	178.235	84.2773	1.39962	47.3415	-0.576739	-1.31381	0.909822	11	B
PRT_0210	4	85.2283	82.23	217.652	119.811	3.39962	55.3267	3.75026	-0.444827	0.462555	8	C
PRT_0211	4	89.7283	88.73	238.385	131.761	1.39962	55.7769	4.87591	-1.77514	0.282363	8	C
PRT_0212	5	67.4188	64.7369	119.727	51.6902	3.08826	42.4113	-2.41426	0.454031	-0.757282	12	E
PRT_0213	5	68.9188	66.4869	148.627	64.1277	2.83826	43.2505	-1.4405	0.0524039	-0.0112228	10	E
PRT_0214	5	70.7938	67.8619	123.764	46.0652	3.33826	35.4884	-2.38923	0.926445	-0.88912	12	E
PRT_0215	4	59.7283	58.8967	119.518	41.0773	1.23295	33.1586	-4.28189	-0.474937	-0.046734	15	E
PRT_0216	4	63.5616	63.23	126.685	47.5773	0.73295	35.7846	-3.38871	-0.860573	-0.388879	15	E
PRT_0217	5	73.1688	71.4869	167.977	78.1402	2.08826	45.8043	-0.151081	-0.603533	-0.00272551	11	B
PRT_0218	5	81.5438	78.2369	190.402	105.14	3.71326	55.2577	2.51254	-0.0679023	-0.0011861	5	B
PRT_0219	5	81.9999	79.8222	212.358	121.296	2.61101	58.2505	3.38907	-1.07446	0.494115	8	C
PRT_0220	6	70.8678	67.9338	151.842	74.4385	3.36234	50.1576	-0.496064	0.0963871	-0.120632	11	B
PRT_0221	6	79.1178	76.6838	169.07	67.6214	2.86234	40.1148	0.168418	0.271028	-0.527962	11	B
PRT_0222	6	73.7011	69.9338	162.282	70.4214	4.19568	43.4661	-0.363303	0.854344	0.123085	10	E
PRT_0223	6	75.0344	72.4338	185.253	87.0672	3.02901	47.404	0.707065	-0.208045	0.512573	3	B
ESP_0224	4	68.3911	67.5928	153.178	59.4495	1.20602	39.325	-1.83042	-0.808656	-0.0639481	9	E
ESP_0226	2	81.6323	80.2034	200.961	106.309	1.84892	52.4357	2.47723	-1.17239	0.0427389	7	B
ESP_0227	4	79.709	74.4421	160.072	69.1233	5.68397	43.576	0.457077	1.91876	-0.419005	2	B
ESP_0228	5	70.6709	68.627	167.203	64.4844	2.44978	38.8677	-1.1544	-0.105493	0.370865	10	E
ESP_0229	3	85.1106	82.158	174.934	99.2988	3.34208	55.4409	2.60653	-0.0797247	-1.03308	4	C
ESP_0230	3	83.5285	80.2286	164.086	89.5642	3.70106	53.709	1.93414	0.29659	-1.16113	14	B
ESP_0231	4	74.959	71.8171	158.897	82.0191	3.55897	53.1392	0.504124	0.118024	-0.365589	3	B
ESP_0232	4	80.584	75.4421	177.46	91.5066	5.55897	51.7525	1.77892	1.32251	0.00811029	5	B
ESP_0233	3	75.043	71.2588	137.654	54.7265	4.20562	41.334	-1.03459	1.22691	-0.890435	13	E
ESP_0235	4	77.9646	73.78	174.039	80.873	4.58837	46.111	0.786034	0.958414	0.0744113	2	B
ESP_0236	3	95.3606	91.658	197.709	118.049	4.09208	57.7505	4.91289	0.261634	-1.32037	4	C
ESP_0237	3	85.3619	81.8952	168.752	115.431	3.86772	66.1558	3.49916	-0.196965	-1.2453	4	C
ESP_0238	4	68.6313	67.2244	147.882	59.7311	1.8106	40.9542	-1.7601	-0.462208	-0.177513	9	E
ESP_0239	4	71.834	69.6921	142.585	66.8441	2.55897	48.464	-0.810082	-0.197881	-0.702049	11	B
ESP_0240	3	76.7097	74.4255	153.887	84.5098	2.70562	55.4309	0.79657	-0.422712	-0.916289	14	B
ESP_0242	4	65.9466	65.1483	129.666	48.1452	1.20602	38.1793	-2.84721	-0.609379	-0.560265	15	E
ESP_0244	3	83.1952	81.2286	167.052	84.9808	2.36772	51.364	1.64983	-0.419431	-1.26902	14	B
ESP_0245	4	75.8373	72.9307	175.887	83.4311	3.31456	47.7862	0.618333	0.0535196	0.140049	3	B
ESP_0246	4	77.0577	73.0372	173.365	89.3413	4.42824	51.4629	1.12175	0.603463	0.093055	3	B
ESP_0247	5	71.0042	69.7381	173.814	93.9863	1.672	53.7571	0.409654	-1.32324	0.331859	11	B
ESP_0249	4	75.7424	71.0022	184.581	103.137	5.14393	55.6608	1.68454	0.693484	0.765413	5	B
ESP_0250	4	78.3928	73.5974	150.836	73.6682	5.20345	49.2785	0.518819	1.42939	-0.715448	2	B
ESP_0252	3	77.3606	73.908	160.509	93.6488	3.84208	55.2468	1.22073	0.167241	-0.480737	3	B
ESP_0253	4	75.976	74.6027	178.482	79.9983	1.76773	45.1664	0.38783	-0.780799	-0.0549394	11	B
ESP_0254	4	76.1572	71.1329	144.417	60.6439	5.43896	43.209	-0.487133	1.854	-0.580215	2	B
ESP_0255	4	79.584	77.8171	169.794	74.3254	2.18397	43.0706	0.514464	-0.282833	-0.688155	11	B
ESP_0256	3	86.1952	84.5619	173.669	96.2308	2.03439	53.9607	2.5239	-0.764966	-1.44097	4	C
ESP_0258	3	75.1012	73.1364	182.678	86.0472	2.38523	46.8374	0.589003	-0.556208	0.313193	3	B
ESP_0259	4	68.6177	66.5916	133.882	49.4906	2.43123	38.2023	-2.33116	0.161295	-0.52129	12	E
ESP_0260	4	74.459	71.1921	146.472	55.7316	3.68397	37.4353	-1.19212	0.960803	-0.541849	10	E
ESP_0261	3	76.3764	72.0921	167.571	70.8431	4.70562	41.857	0.0255203	1.24486	0.0935661	2	B
ESP_0262	4	62.5772	62.6504	107.407	30.7458	0.339154	30.4878	-4.50431	-0.709424	-0.966606	15	E
ESP_0264	4	62.6883	62.4282	114.627	35.009	0.672487	32.0729	-4.17604	-0.628871	-0.697507	15	E
ESP_0265	4	75.834	74.0671	168.106	76.8983	2.18397	46.0351	0.202837	-0.477575	-0.327437	11	B
ESP_0266	2	52.0746	54.4619	113.478	31.4621	-1.93621	32.0794	-5.81437	-2.42307	0.0420698	6	D
ESP_0267	4	69.1552	67.0711	148.469	58.3441	2.49332	40.0733	-1.72545	-0.000360193	-0.0917698	10	E
ESP_0268	3	88.0285	85.5619	191.736	114.223	2.86772	58.2822	3.72271	-0.605371	-0.884698	4	C
ESP_0269	4	68.2664	65.6266	137.158	50.7367	3.04887	37.7708	-2.29346	0.511164	-0.242722	12	E
FRA_0295	5	68.6732	67.5407	148.712	45.5372	1.5714	30.2985	-2.6437	-0.157747	-0.0901632	12	E
FRA_0296	3	68.1999	65.7289	166.114	56.3473	2.87437	34.712	-1.88647	0.297951	0.734098	10	E
FRA_0297	3	81.3619	79.5619	127.786	67.2808	2.20106	52.5059	0.444343	-0.23606	-2.46847	14	B
FRA_0298	4	69.2898	67.3028	150.31	52.0445	2.43449	34.315	-2.13218	0.189623	0.0100497	12	E
FRA_0299	5	76.4732	73.5407	156.928	61.795	3.3714	39.8107	-0.501162	0.639725	-0.52971	10	E
FRA_0300	3	67.6964	65.3473	145.805	42.014	2.75203	31.3005	-2.78471	0.55012	0.0974417	12	E
FRA_0301	5	79.0732	73.4407	178.783	88.45	6.0714	49.1888	1.41571	1.6948	0.356223	5	B
FRA_0302	4	75.5398	73.1778	184.291	64.9195	2.80949	35.3178	-0.386753	0.245627	0.442378	10	E
FRA_0303	5	74.3732	71.1407	140.083	58.225	3.6714	42.4737	-0.972227	0.808652	-0.826103	10	E
FRA_0304	4	72.0398	69.4278	157.085	64.6383	3.05949	40.7071	-1.00031	0.290231	-0.032664	10	E
FRA_0305	5	79.8732	75.6407	157.648	59.11	4.6714	37.9065	-0.133325	1.58619	-0.66563	2	B
FRA_0306	2	53.0746	55.4619	115.312	34.0456	-1.93621	33.7497	-5.50171	-2.48249	-0.0395824	6	D
FRA_0307	5	79.2732	76.1407	168.948	68.82	3.5714	40.7669	0.282877	0.673342	-0.42408	2	B
FRA_0308	2	71.9464	69.3473	151.905	59.4473	3.00203	39.9164	-1.25555	0.351554	-0.220323	10	E
FRA_0309	5	73.1732	71.6407	102.655	39.9311	1.9714	40.8745	-2.30233	0.158707	-2.26685	12	E
FRA_0310	5	74.6732	71.8407	159.674	67.6844	3.2714	42.2615	-0.443162	0.39363	-0.243639	10	E
FRA_0311	5	73.0732	69.9407	154.157	63.7311	3.5714	41.3051	-0.871116	0.629876	-0.176448	10	E
FRA_0312	5	74.4732	72.7407	179.723	74.4806	2.1714	41.1427	-0.112201	-0.406938	0.278053	11	B
FRA_0313	3	67.7433	65.9204	142.839	40.958	2.24581	31.4802	-2.86172	0.264463	-0.107269	12	E
FRA_0314	3	68.6999	66.3956	164.754	51.3873	2.7077	32.1789	-2.09455	0.338358	0.61139	12	E
FRA_0315	3	83.608	79.3222	150.302	62.3642	4.68487	42.4147	0.566389	1.55551	-1.41371	2	B
FRA_0316	4	62.1645	60.9931	123.925	33.7677	1.6075	30.0669	-4.18423	-0.0511171	-0.149687	15	E
FRA_0317	2	70.6964	66.8473	152.205	49.214	4.25203	34.455	-1.87781	1.33524	0.196711	13	E
CHE_0318	5	71.705	69.5795	112.461	45.6441	2.52207	42.6645	-2.09484	0.300121	-1.67422	12	E
CHE_0319	2	65.8246	61.9619	150.228	40.7121	4.31379	29.1576	-3.03368	1.50356	0.781775	13	E
CHE_0320	3	70.5433	66.5204	154.889	40.233	4.44581	28.4745	-2.3653	1.69851	0.382097	13	E
CHE_0321	2	66.0746	61.9619	151.978	45.9621	4.56379	32.2198	-2.67823	1.51102	0.829453	13	E
CHE_0323	3	76.9433	72.9204	190.089	90.283	4.44581	47.517	1.18277	0.636889	0.71719	3	B
CHE_0324	4	75.593	72.9931	171.175	65.9677	3.03607	39.5668	-0.326215	0.312543	-0.00801468	11	B
CHE_0326	4	75.4502	71.8502	165.792	60.3177	4.03607	38.3573	-0.571656	1.02986	0.00144925	10	E
CHE_0327	4	74.7359	70.7074	148.692	44.9011	4.46464	32.2444	-1.5943	1.68516	-0.355714	13	E
CHE_0328	5	81.5758	76.1701	154.408	60.6608	5.80638	39.5595	0.217763	2.26574	-0.783208	2	B
CHE_0329	5	79.7755	75.4161	149.354	59.0909	4.76332	41.0029	-0.107516	1.58842	-0.960092	2	B
CHE_0330	4	78.8978	73.6872	147.368	61.1814	5.60697	43.4141	-0.0398753	1.99554	-0.794462	2	B
CHE_0331	4	66.7359	64.9931	126.759	31.5844	2.17893	27.3707	-3.69281	0.491465	-0.474127	15	E
CHE_0332	5	75.0862	73.5856	146.401	75.3869	1.88813	52.2242	0.0445639	-0.736975	-1.10821	11	B
CHE_0333	4	72.0216	70.1359	175.059	82.7177	2.32179	47.8691	0.036721	-0.630317	0.386738	11	B
CHE_0334	2	74.0746	70.2119	156.395	63.6286	4.31379	41.9222	-0.629925	1.074	-0.113588	2	B
CHE_0335	4	68.8787	65.4217	144.692	40.1011	3.89322	30.0523	-2.69802	1.32944	0.138315	13	E
CHE_0337	3	69.5433	65.3204	156.114	46.383	4.64581	32.0783	-2.14006	1.62366	0.55387	13	E
CHE_0339	2	72.3246	67.4619	156.895	44.1288	5.31379	30.1553	-1.87462	2.16925	0.382352	13	E
CHE_0340	2	68.5746	64.2119	148.812	38.0453	4.81379	27.828	-2.7937	1.94397	0.500091	13	E
CHE_0343	2	62.0746	60.4619	140.812	51.5453	2.06379	38.5827	-3.0458	-0.283862	0.425965	15	E
CHE_0344	5	78.9109	75.2858	175.611	83.1772	4.02603	47.49	1.03811	0.570343	-0.107396	3	B
CHE_0345	5	76.7679	74.1805	161.703	69.6783	3.02917	43.5498	-0.0249318	0.23006	-0.494801	11	B
CHE_0346	5	75.5533	73.6383	160.628	70.7959	2.31888	44.3249	-0.175686	-0.256847	-0.513773	11	B
CHE_0347	5	76.4647	74.0589	176.469	88.3803	2.80638	50.5147	0.943544	-0.369661	-0.0268714	3	B
CHE_0348	4	69.8701	68.1232	154.202	54.7233	2.17193	37.3307	-1.77677	-0.0902534	-0.0394955	12	E
CHE_0349	4	73.7359	72.7074	149.725	66.4177	1.46464	45.2301	-0.677855	-0.748707	-0.847021	11	B
CHE_0350	4	69.8787	67.2788	145.375	47.5177	3.03607	34.6399	-2.18109	0.624844	-0.155879	12	E
CHE_0351	6	77.6334	72.7598	147.656	49.9748	5.27236	34.312	-0.966101	2.13919	-0.585279	13	E
CHE_0353	5	73.4665	68.9524	149.059	53.4571	4.91492	36.9169	-1.3008	1.70505	-0.128434	13	E
CHE_0354	2	67.3246	63.4619	133.228	34.2956	4.31379	28.5671	-3.28036	1.70272	0.0374453	13	E
CHE_0355	4	70.3073	67.9931	139.925	42.1844	2.75036	32.0523	-2.48363	0.617245	-0.415884	12	E
CHE_0356	2	68.0746	66.2119	127.312	40.5453	2.31379	34.2363	-2.92358	0.312653	-0.673192	12	E
CHE_0358	3	69.1433	65.5204	123.039	31.908	4.04581	29.5018	-3.21623	1.62996	-0.585089	13	E
CHE_0359	2	74.3246	67.7119	137.645	41.2121	7.06379	32.6068	-1.76507	3.32595	-0.206562	13	E
CHE_0360	6	70.7445	66.982	127.48	40.5862	4.16125	32.8345	-2.55728	1.53501	-0.614233	13	E
CHE_0362	2	69.3246	69.4619	147.562	49.7953	0.313786	35.6571	-2.24233	-1.0974	-0.525959	9	E
CHE_0363	5	75.4422	70.7494	152.668	51.1217	5.09666	33.0855	-1.23142	1.98115	-0.1573	13	E
CHE_0364	5	78.6887	76.508	160.05	76.0194	2.58158	48.4077	0.586784	-0.190968	-0.911562	14	B
CHE_0365	3	72.5433	69.9204	164.364	59.658	3.04581	37.1744	-1.11495	0.41004	0.155799	10	E
CHE_0366	5	77.4827	74.6906	171.193	82.4615	3.18873	48.5768	0.77964	0.0259648	-0.253741	3	B
CHE_0367	4	78.5645	77.1872	203.114	77.0326	1.77364	39.0179	0.738944	-0.626578	0.485113	3	B
CHE_0368	4	67.1645	65.1359	164.042	48.8511	2.46464	31.339	-2.4213	0.206816	0.723926	12	E
CHE_0369	3	73.9433	69.1204	167.014	53.608	5.24581	33.8728	-1.08892	1.91623	0.485182	13	E
CHE_0370	3	75.3433	73.9204	204.914	96.883	1.84581	47.0102	1.198	-1.09464	0.960944	7	B
CHE_0371	3	73.1433	68.5204	161.514	47.408	5.04581	32.022	-1.52899	1.9171	0.360892	13	E
CHE_0372	3	72.9433	67.5204	155.939	45.758	5.84581	31.621	-1.66783	2.4515	0.358961	13	E
CHE_0373	3	71.3433	67.1204	156.314	46.258	4.64581	31.5089	-1.92962	1.68422	0.353155	13	E
CHE_0374	2	71.3246	67.9619	176.145	57.3786	3.81379	33.6872	-1.28795	0.911736	0.857445	10	E
CHE_0375	3	72.1433	66.9204	161.014	45.908	5.64581	30.8588	-1.74018	2.30728	0.591666	13	E
CHE_0377	5	79.3554	75.2858	158.338	65.3216	4.47047	42.3988	0.178096	1.25604	-0.661903	2	B
CHE_0378	2	81.5746	75.4619	185.812	78.1288	6.56379	42.6339	1.31178	2.3104	0.401438	2	B
CHE_0379	2	80.0746	73.7119	182.478	75.8788	6.81379	41.7932	0.972545	2.48848	0.528122	2	B
CHE_0380	2	72.8246	67.2119	158.728	45.7956	6.06379	30.8774	-1.6664	2.58833	0.513852	13	E
CHE_0381	3	76.5433	73.5204	173.714	74.658	3.44581	44.1503	0.29949	0.351749	0.00738853	3	B
CHE_0382	5	77.0383	73.1351	163.672	66.7456	4.29984	41.0051	-0.103098	1.09889	-0.199999	2	B
CHE_0383	4	82.3978	75.6872	158.151	72.1784	7.10697	46.1691	1.06172	2.74725	-0.573396	2	B
CHE_0384	4	82.2138	80.0915	189.439	88.6872	2.57493	47.0576	1.73603	-0.335719	-0.298381	7	B
CHE_0385	3	78.7433	74.9204	174.464	73.333	4.24581	42.2424	0.510133	0.954295	-0.0577349	2	B
CHE_0387	2	79.5746	73.9619	187.395	69.3786	6.06379	37.7865	0.592576	2.17914	0.626949	2	B
CHE_0388	6	79.5223	74.4265	169.16	75.2308	5.49459	44.4098	0.745104	1.6721	-0.113091	2	B
LIE_0389	4	84.0645	78.6872	166.247	83.4946	5.77364	50.3194	1.82402	1.71024	-0.761778	5	B
CHE_0390	5	81.9272	75.4684	166.038	67.5017	6.8554	40.8369	0.720329	2.74787	-0.243851	2	B
LIE_0391	3	82.7433	77.1204	175.614	79.883	6.04581	45.8502	1.49034	1.96373	-0.200066	2	B
CHE_0392	3	80.9433	73.9204	176.189	69.583	7.44581	40.9423	0.836014	3.0075	0.304955	2	B
CHE_0393	4	80.3978	73.5205	154.29	57.0713	7.27364	38.496	-0.00688492	3.19062	-0.38547	2	B
LIE_0394	5	83.022	79.6191	200.948	91.3738	3.80381	45.5035	2.05777	0.390659	0.244099	5	B
LIE_0395	3	76.9433	73.1204	170.814	72.083	4.24581	43.0878	0.229787	0.915617	0.0181264	2	B
LIE_0396	2	79.3246	73.9619	176.228	73.4621	5.81379	42.6334	0.718753	1.8945	0.201612	2	B
CHE_0416	2	70.8246	68.2119	165.395	59.8788	3.06379	37.1557	-1.32259	0.372808	0.400604	10	E
CHE_0418	2	71.3246	69.7119	164.478	57.5453	2.06379	36.0101	-1.43037	-0.159066	0.131532	10	E
CHE_0421	4	76.9752	69.8502	158.282	53.1257	7.56047	35.7041	-0.62286	3.38218	0.228499	13	E
CHE_0422	5	79.7366	74.5141	151.664	67.3876	5.61431	45.7047	0.401012	1.87191	-0.756999	2	B
CHE_0425	5	75.8068	73.4779	173.607	68.3516	2.77186	39.9129	-0.200779	0.11306	0.00676146	11	B
CHE_0426	4	76.3978	72.8539	141.585	41.5951	3.9403	30.4151	-1.68862	1.52971	-0.853408	13	E
HRV_0428	4	79.4481	78.6695	186.259	86.1474	1.18055	45.8075	1.11882	-1.16804	-0.304398	7	B
HRV_0429	4	77.6299	75.7311	187.161	83.4227	2.33877	44.1293	0.795997	-0.440278	0.167489	3	B
HRV_0430	4	78.0049	76.3561	203.806	97.2227	2.08877	46.7957	1.54466	-0.874893	0.655809	7	B
HRV_0431	4	78.157	76.5201	190.766	90.6697	2.0463	46.9747	1.22007	-0.775513	0.16659	7	B
HRV_0432	4	78.9774	76.8988	159.044	76.5217	2.49939	48.7239	0.63443	-0.242893	-0.995661	14	B
HRV_0433	4	76.8219	74.7377	175.429	80.7479	2.49332	46.1073	0.554443	-0.341629	-0.132055	3	B
HRV_0434	4	77.3107	75.2321	190.855	88.3439	2.49939	46.2488	1.04154	-0.478896	0.347746	3	B
HRV_0435	3	81.0285	77.8952	200.902	99.1642	3.53439	48.6529	2.11321	0.0128079	0.443206	5	B
HRV_0436	2	67.5746	65.7119	147.895	49.8788	2.31379	35.366	-2.39263	0.0761324	0.0741778	12	E
HRV_0437	4	77.1327	74.0949	176.464	76.1116	3.45026	43.0213	0.38936	0.375177	0.0638001	3	B
HRV_0438	3	68.3433	66.5204	156.764	51.508	2.24581	34.8222	-2.14378	0.0101161	0.265079	12	E
HRV_0439	4	74.593	71.5645	185.792	75.9511	3.46464	41.7868	0.13295	0.314354	0.681609	3	B
HRV_0440	3	76.7708	74.8108	201.558	92.0312	2.41201	45.4076	1.17304	-0.60776	0.775916	3	B
HRV_0441	3	81.1952	78.0619	202.802	102.681	3.53439	49.8778	2.30838	-0.0623132	0.487218	5	B
HRV_0442	3	80.1952	78.7286	210.936	106.298	1.86772	49.2688	2.27001	-1.1505	0.600108	7	B
HRV_0443	3	83.5285	78.2286	208.736	102.198	5.70106	47.6864	2.68921	1.34442	0.827815	5	B
HRV_0444	4	78.1806	75.5455	187.939	83.4118	3.03855	44.2976	0.922944	-0.0126598	0.250186	3	B
HRV_0445	5	79.0385	75.0003	197.555	92.4593	4.43648	46.6248	1.58069	0.650666	0.730047	5	B
HRV_0446	4	81.0731	79.9195	192.734	93.8599	1.55555	47.8636	1.73671	-1.06842	-0.208052	7	B
HRV_0447	3	76.7708	74.8108	192.605	85.1312	2.41201	43.8831	0.796552	-0.452609	0.472063	3	B
HRV_0448	3	77.3619	74.5619	207.036	102.998	3.20106	49.2793	1.8204	-0.362365	1.03859	7	B
SRB_0449	5	70.7684	68.5497	155.504	51.0134	2.62597	33.1442	-1.9276	0.359726	0.0400407	12	E
BIH_0450	4	70.2664	68.4044	166.199	67.0553	2.2711	40.8414	-1.06937	-0.301473	0.33556	10	E
MNE_0451	4	76.127	74.0514	189.572	80.6894	2.46737	42.5635	0.492505	-0.338167	0.459136	3	B
MNE_0452	2	68.0746	66.9619	128.228	49.4621	1.56379	40.8651	-2.38548	-0.427679	-0.85417	12	E
MNE_0453	4	76.9481	74.6695	168.621	84.6099	2.68055	49.5324	0.738908	-0.329985	-0.359051	3	B
MNE_0454	2	69.0746	67.4619	135.228	57.9621	2.06379	44.3457	-1.73982	-0.320275	-0.670645	12	E
BIH_0455	3	75.3004	71.933	168.107	73.8609	3.78438	43.7008	0.0121345	0.575732	0.0581852	3	B
MNE_0456	5	67.029	66.1445	149.29	64.8462	1.32742	44.8074	-1.64898	-0.963513	-0.0732357	9	E
MNE_0457	2	51.8246	54.2119	115.645	21.2121	-1.93621	22.8623	-6.54427	-2.0676	0.258522	6	D
MNE_0458	4	64.2609	62.993	146.611	54.4522	1.70333	38.0292	-2.64545	-0.48883	0.31252	9	E
MNE_0459	4	62.2609	62.2787	149.054	43.0187	0.417615	30.6991	-3.58306	-0.999937	0.452573	15	E
BIH_0460	3	83.0285	77.7286	188.702	98.1808	5.70106	52.1628	2.46005	1.33618	0.13463	5	B
HRV_0461	2	68.7377	67.1093	164.619	68.1863	2.05052	41.2326	-1.26578	-0.485998	0.436555	10	E
BIH_0462	2	74.7377	72.9093	173.699	78.8463	2.25052	45.5047	0.161813	-0.494086	0.0197586	11	B
HRV_0463	3	79.8619	76.0619	200.386	101.114	4.20106	50.3412	2.11476	0.321571	0.671612	5	B
SRB_0464	5	71.4351	69.6608	168.567	65.1684	2.18153	38.8129	-1.03061	-0.260911	0.277614	10	E
BGR_0465	2	74.1377	71.5093	209.119	97.4063	3.05052	45.7161	1.09996	-0.382344	1.49379	3	B
ITA_0466	3	84.0285	80.5619	232.736	146.398	3.86772	60.9955	4.7244	-0.684619	1.29548	8	C
MAR_0467	4	79.127	77.5514	195.96	111.102	1.96737	55.0256	2.30456	-1.25826	0.211427	7	B
BGR_0468	3	78.8619	75.7286	184.019	85.6142	3.53439	46.0089	1.11414	0.251347	0.122883	3	B
ITA_0469	3	77.8619	76.0619	206.619	111.831	2.20106	53.155	2.23294	-1.15166	0.780722	7	B
ITA_0470	3	76.5285	75.2286	206.519	109.448	1.70106	51.7073	1.89766	-1.41987	0.859023	7	B
ITA_0471	3	87.6952	84.2286	233.736	140.814	3.86772	59.7494	5.05041	-0.51197	0.846627	8	C
USA_0472	3	85.1952	82.8952	206.152	110.981	2.70106	53.2336	3.22223	-0.664993	-0.0483908	8	C
THA_0473	3	85.8619	84.3952	207.369	129.731	1.86772	60.4133	4.08121	-1.54939	-0.22106	8	C
ARG_0474	3	81.3619	80.3952	214.319	114.381	1.36772	53.7535	2.87909	-1.65184	0.4415	7	B
MEX_0475	4	92.4497	88.6057	209.58	114.165	4.24812	53.3462	4.39928	0.394685	-0.51549	8	C
ITA_0476	4	74.3231	73.1695	177.664	79.7992	1.55555	45.1134	0.135291	-0.941319	0.082255	11	B
USA_0477	3	94.5285	90.7286	210.769	132.898	4.20106	61.0638	5.51493	0.00384394	-0.73054	8	C
FRA_0478	3	64.814	64.8313	147.122	37.3121	0.421772	27.1265	-3.59068	-0.765794	0.111604	15	E
FRA_0479	2	57.5746	58.9619	135.978	44.2121	-0.936214	35.3644	-4.20526	-2.0168	0.28047	6	D
FRA_0480	4	63.2149	62.0723	151.452	58.656	1.59033	40.2341	-2.49875	-0.712118	0.552783	9	E
FRA_0481	2	55.5746	58.2119	128.478	39.2956	-2.18621	33.7105	-4.85264	-2.68752	0.0595307	6	D
FRA_0482	4	64.3578	63.0723	157.987	52.9181	1.73319	34.7851	-2.65534	-0.413974	0.708851	9	E
FRA_0483	4	65.2149	64.7866	149.406	52.162	0.876046	36.31	-2.65274	-0.907227	0.144246	9	E
FRA_0484	3	65.014	64.8313	151.54	59.1343	0.621772	40.5321	-2.27499	-1.26833	0.155716	9	E
FRA_0485	4	67.0333	65.0622	149.974	51.1073	2.37437	35.4924	-2.39902	0.0741567	0.226977	12	E
FRA_0486	3	61.214	60.4313	159.275	54.5317	1.22177	35.0091	-3.03589	-0.827074	1.04989	15	E
FRA_0487	2	63.814	63.4313	168.401	73.8823	0.821772	44.9491	-1.59432	-1.53124	0.891336	9	E
FRA_0488	2	62.814	63.2313	172.583	71.6331	0.0217722	42.3573	-1.88965	-1.96126	1.0316	9	E
FRA_0489	3	67.3578	64.6438	151.065	59.6	3.16176	40.9552	-1.81376	0.309237	0.316562	10	E
FRA_0490	4	76.877	74.8014	188.51	102.927	2.46737	54.4015	1.69984	-0.877621	0.281583	7	B
FRA_0491	4	75.877	74.5514	168.835	82.1019	1.71737	48.9933	0.470857	-0.899637	-0.412743	11	B
FRA_0492	2	75.1881	73.2645	170.404	74.88	2.3446	43.7954	-0.00610744	-0.321479	-0.116215	11	B
FRA_0493	4	72.644	71.7877	154.71	69.7217	1.27717	45.7964	-0.651964	-0.961183	-0.576689	11	B
FRA_0494	3	73.3403	71.4435	174.205	88.6715	2.32235	50.7948	0.486164	-0.737303	0.192877	11	B
FRA_0495	4	79.8266	76.1442	184.242	100.136	4.09248	54.6118	2.0585	0.217124	0.0557938	5	B
FRA_0496	3	76.6952	74.2286	176.219	101.598	2.86772	58.8558	1.71592	-0.699497	-0.117038	7	B
FRA_0497	2	73.5881	69.8645	179.664	89.98	4.1446	50.5522	0.7093	0.338156	0.68113	3	B
FRA_0498	3	66.3588	66.4198	164.045	62.9704	0.37748	39.1337	-1.89818	-1.44037	0.396439	9	E
FRA_0499	3	70.5333	68.2289	145.914	53.6873	2.7077	38.011	-1.78496	0.280645	-0.295337	12	E
FRA_0500	2	71.5881	69.6645	175.324	79.68	2.3446	45.3811	-0.220342	-0.525208	0.482601	11	B
FRA_0501	4	65.8712	64.5286	148.967	59.0485	1.75694	40.7774	-2.13877	-0.55486	0.178056	9	E
FRA_0502	2	53.0746	54.9619	126.145	37.7121	-1.43621	33.3557	-5.24481	-2.257	0.425055	6	D
FRA_0503	3	81.0285	76.5619	180.686	100.214	4.86772	54.5788	2.19616	0.732982	-0.0514673	5	B
FRA_0504	2	79.1881	74.4645	199.024	101.32	5.1446	50.983	2.08798	0.861501	0.871622	5	B
FRA_0505	4	76.5379	71.8619	178.087	84.7285	5.09027	48.1676	0.881619	1.10947	0.450844	2	B
FRA_0506	2	70.4464	68.0973	162.605	68.814	2.75203	43.3349	-0.905462	-0.0795204	0.251616	10	E
FRA_0507	4	70.6591	67.8625	158.743	64.1074	3.22848	41.1232	-1.13832	0.343349	0.200728	10	E
FRA_0508	2	67.9464	65.8473	164.005	67.7807	2.50203	42.6504	-1.2899	-0.267684	0.55848	10	E
FRA_0509	2	70.6964	67.3473	178.372	91.214	3.75203	51.151	0.338024	0.00828165	0.923477	3	B
FRA_0510	4	67.9924	65.0292	166.545	68.1226	3.39515	41.3876	-1.26202	0.29535	0.826828	10	E
FRA_0511	2	79.5881	75.0645	197.024	99.72	4.9446	50.4395	2.03548	0.79149	0.722628	5	B
FRA_0512	3	75.0546	72.4435	185.091	82.6144	3.03664	44.7173	0.464067	-0.0799225	0.525927	3	B
FRA_0513	4	81.9516	77.2692	196.579	110.798	5.09248	54.5809	2.81206	0.712385	0.466679	5	B
FRA_0514	3	82.8619	79.5619	196.525	112.503	3.70106	56.9492	3.03676	-0.193801	0.0567439	8	C
FRA_0515	2	70.4464	67.8473	168.805	70.714	3.00203	42.4713	-0.800535	0.0486823	0.525033	10	E
FRA_0516	2	67.1964	66.3473	156.438	49.814	1.25203	33.8145	-2.44346	-0.570635	0.220847	9	E
FRA_0517	2	75.9881	72.0645	176.464	84.84	4.3446	48.0448	0.74101	0.656153	0.33657	3	B
FRA_0518	3	79.7689	74.8721	159.92	69.4429	5.32235	44.0499	0.479576	1.68507	-0.506562	2	B
FRA_0519	3	78.3403	75.5864	187.548	90.5429	3.1795	47.9589	1.29892	-0.0981242	0.229505	3	B
FRA_0520	4	76.3107	72.5654	184.733	83.8772	4.16606	45.8432	0.769641	0.589456	0.555319	3	B
FRA_0521	3	73.626	70.4435	182.763	88.5715	3.60807	48.9872	0.623677	0.0591784	0.693729	3	B
FRA_0522	3	76.626	72.8721	175.977	84.2001	4.1795	47.2366	0.752155	0.604346	0.227065	3	B
FRA_0523	6	62.0831	61.4307	139.208	49.5888	1.09279	36.3648	-3.2841	-0.777846	0.234401	15	E
FRA_0524	2	63.414	64.2313	179.615	71.2283	-0.378228	40.1145	-1.84594	-2.15294	1.14635	9	E
FRA_0525	2	69.1964	65.5973	165.772	68.914	4.00203	42.2057	-1.02384	0.663301	0.758399	10	E
FRA_0526	2	58.5746	59.2119	144.645	56.8788	-0.186214	41.0381	-3.31062	-1.87133	0.549892	15	E
FRA_0527	2	73.3881	69.8645	166.504	59.62	3.9446	35.9307	-0.994851	1.00078	0.31313	10	E
FRA_0528	4	69.4832	67.4435	168.705	71.0858	2.46521	41.4874	-1.00407	-0.272565	0.5688	10	E
FRA_0529	4	68.2052	66.6445	111.67	40.0053	1.97246	37.2389	-3.02692	0.103055	-1.29637	12	E
FRA_0530	3	73.5881	71.0645	200.498	92.6712	2.9446	46.0115	0.797565	-0.380978	1.22507	3	B
FRA_0531	3	72.7689	69.7292	183.088	86.8382	3.46521	48.0802	0.420391	-0.00606528	0.785633	3	B
FRA_0532	4	76.5766	73.7692	198.929	93.1357	3.21748	46.6838	1.23299	-0.160679	0.852421	3	B
FRA_0533	4	73.786	71.2474	198.702	106.863	2.94618	53.2726	1.49396	-0.716567	1.12167	7	B
FRA_0534	2	83.3881	80.8645	202.524	112.18	2.9446	55.5726	3.08883	-0.624432	0.0615518	8	C
PRT_0535	4	81.2016	78.1442	197.729	111.836	3.46748	56.5574	2.78746	-0.363075	0.254229	7	B
PRT_0536	3	70.214	66.2313	147.658	54.2365	4.42177	38.4041	-1.68175	1.28362	0.104462	13	E
PRT_0537	3	84.1952	80.2286	213.986	135.648	4.36772	61.3957	4.26156	-0.195752	0.680061	8	C
PRT_0538	3	83.8619	81.5619	207.369	127.414	2.70106	60.0185	3.78223	-1.06016	0.160744	8	C
PRT_0539	3	79.814	75.8313	188.185	108.775	4.42177	57.8167	2.49781	0.219226	0.247567	5	B
PRT_0540	4	72.5007	71.0723	171.163	70.7191	1.87605	41.9859	-0.562294	-0.580201	0.146234	11	B
PRT_0541	3	77.814	72.4313	174.895	93.7207	5.82177	54.2461	1.56424	1.33209	0.278048	5	B
PRT_0542	6	69.5223	68.0932	132.156	49.5028	1.82792	38.4861	-2.25094	-0.181685	-0.800721	12	E
PRT_0543	3	79.614	77.4313	198.645	102.157	2.62177	51.3622	2.05965	-0.67107	0.342441	7	B
PRT_0544	5	69.7755	67.7494	168.549	75.4636	2.42999	45.4494	-0.656199	-0.445794	0.470871	11	B
PRT_0545	5	70.3536	68.1701	157.562	61.2211	2.58415	39.4709	-1.38433	0.0289455	0.0966371	10	E
PRT_0546	2	80.2671	77.6366	214.183	110.107	3.04264	50.9613	2.56383	-0.541037	0.902401	7	B
PRT_0547	5	65.1089	64.1939	136.43	49.3589	1.31888	36.9602	-2.88637	-0.570007	-0.191339	15	E
PRT_0548	3	76.9138	74.7551	195.498	97.2702	2.5681	49.1965	1.41691	-0.641971	0.571863	7	B
PRT_0549	3	77.014	73.8313	175.866	89.5413	3.62177	51.7263	1.14101	0.0923196	0.0174748	3	B
PRT_0550	3	69.3578	67.5009	166.415	80.4948	2.30462	49.1911	-0.43601	-0.680313	0.39287	11	B
PRT_0551	2	73.2671	72.1366	174.383	82.2317	1.54264	47.4394	0.120134	-1.05059	0.0784055	11	B
PRT_0552	2	75.5171	71.8866	188.808	98.8817	4.04264	51.9647	1.37705	0.151529	0.762213	3	B
PRT_0553	5	75.6644	73.7494	175.326	85.2144	2.31888	48.8758	0.636562	-0.599212	-0.0464247	3	B
PRT_0554	2	70.014	66.4313	140.499	47.2825	4.02177	35.5254	-2.15222	1.22424	-0.161214	13	E
PRT_0555	2	69.814	68.2313	161.952	70.8577	2.02177	44.9173	-0.901879	-0.59969	0.154877	11	B
PRT_0556	2	67.014	66.2313	159.52	73.4237	1.22177	47.1908	-1.17549	-1.23076	0.247948	9	E
PRT_0557	3	71.1952	69.2286	157.119	86.1642	2.36772	53.8069	0.0326342	-0.742543	-0.147372	11	B
PRT_0558	2	74.0171	71.8866	177.048	83.0372	2.54264	46.8252	0.294129	-0.430336	0.274701	11	B
PRT_0559	2	74.5171	71.6366	180.633	84.9317	3.29264	46.4936	0.476258	0.00946081	0.487774	3	B
ITA_0697	3	79.8619	77.7286	191.53	90.1827	2.53439	46.2505	1.43349	-0.416901	0.0845601	7	B
ITA_0698	4	82.002	77.3014	207.085	104.414	5.09237	49.6013	2.58082	0.86979	0.82963	5	B
ITA_0699	4	78.9481	76.2945	197.334	99.7849	3.05555	49.5011	1.81194	-0.34009	0.488462	7	B
ITA_0700	3	86.0285	81.0619	209.636	121.698	5.36772	57.468	3.97652	0.722914	0.455454	8	C
ITA_0701	3	77.5804	74.7551	179.498	87.7368	3.23477	48.6962	1.04853	-0.0384244	0.0443897	3	B
ITA_0703	4	69.7994	68.0949	155.776	66.4412	2.11693	43.241	-1.18959	-0.419843	-0.0136736	10	E
ITA_0704	4	75.3792	73.8534	173.129	79.2807	1.93519	45.7201	0.243816	-0.676942	-0.133317	11	B
ITA_0708	4	78.127	74.6764	196.06	85.6269	3.84237	44.0701	1.12082	0.417456	0.677064	3	B
ITA_0709	3	78.3619	76.3952	207.936	112.681	2.36772	52.5357	2.31199	-1.0348	0.814817	7	B
ITA_0710	4	81.127	78.4264	200.935	95.6519	3.09237	47.2973	1.95722	-0.178783	0.346829	7	B
ITA_0711	4	77.8231	75.6695	183.609	98.5974	2.55555	52.7218	1.56652	-0.686103	0.0307067	7	B
ITA_0712	3	74.6952	72.2286	182.319	98.8308	2.86772	53.2625	1.17445	-0.584515	0.420762	3	B
ITA_0713	3	75.6952	73.5619	182.652	99.0475	2.53439	53.946	1.34214	-0.786242	0.23204	7	B
ITA_0714	4	72.4661	70.7615	181.186	84.1745	2.11693	46.5096	0.139856	-0.747009	0.52941	11	B
ITA_0716	4	78.877	74.0514	195.046	95.313	5.21737	48.7776	1.73369	1.04035	0.796254	5	B
ITA_0718	3	81.1106	77.408	208.409	112.199	4.09208	52.6487	2.76684	0.0727477	0.802957	5	B
ITA_0719	3	83.2389	79.1006	186.264	90.4436	4.53517	47.4455	1.96685	0.862343	-0.143367	5	B
ITA_0720	4	86.877	81.8014	226.172	125.664	5.46737	53.7437	4.23981	0.795289	1.00146	8	C
ITA_0722	3	78.8619	75.3952	197.969	105.514	3.86772	52.058	2.11081	0.0155375	0.666014	5	B
ITA_0723	3	84.5285	81.7286	219.569	106.648	3.20106	47.9631	2.9931	-0.247505	0.609745	8	C
ITA_0724	4	78.752	76.8014	189.772	92.6394	2.34237	48.3489	1.41431	-0.636764	0.106974	7	B
ITA_0726	3	75.4138	74.4218	182.498	80.7535	1.40144	43.8791	0.305201	-1.00443	0.10594	11	B
ITA_0728	3	69.2471	67.0885	159.631	70.8868	2.5681	44.7512	-1.0022	-0.266506	0.262484	10	E
ITA_0729	4	74.4481	71.6695	175.321	83.9099	3.18055	47.3894	0.402319	-0.0506075	0.28425	3	B
HRV_0730	4	76.7288	74.9249	180.224	87.5815	2.20901	48.202	0.866171	-0.666515	-0.00757661	3	B
HRV_0731	4	86.7311	83.5205	210.105	115.843	3.60697	53.4024	3.64538	-0.150534	0.0985329	8	C
HRV_0732	4	83.4029	79.8788	191.343	100.649	3.92744	51.8444	2.50287	0.24599	-0.123486	5	B
HRV_0733	4	84.7587	79.6327	193.322	100.496	5.52605	51.8423	2.79039	1.23678	0.0623984	5	B
HRV_0734	3	77.6206	74.7351	173.221	76.6215	3.29716	44.2022	0.470943	0.27043	-0.144703	3	B
HRV_0735	4	85.2311	81.3539	202.646	100.456	4.27364	48.358	2.75147	0.548967	0.140037	5	B
HRV_0736	4	75.5772	73.4282	183.381	76.6394	2.56138	41.5187	0.179208	-0.194321	0.339882	11	B
HRV_0737	4	77.4904	77.409	152.855	63.8402	0.490747	42.1752	-0.394546	-1.14717	-1.34066	11	B
HRV_0738	4	79.8878	76.2644	201.107	96.7675	4.01952	47.5174	1.8726	0.334139	0.680506	5	B
HRV_0739	4	79.11	74.3755	178.664	82.0813	5.13063	45.9581	1.05838	1.28393	0.189497	2	B
HRV_0740	4	82.3978	80.0205	194.163	114.283	2.77364	56.973	2.92797	-0.771158	-0.107641	7	B
HRV_0741	4	80.1552	75.0711	187.541	90.7271	5.49332	47.4087	1.62326	1.35953	0.450767	5	B
HRV_0742	2	67.5746	65.4619	128.062	46.2956	2.56379	38.9177	-2.58335	0.253812	-0.599532	12	E
HRV_0743	2	66.8246	66.9619	139.812	51.3788	0.313786	38.8519	-2.49436	-1.22927	-0.514745	9	E
HRV_0744	2	64.5746	64.9619	145.145	59.0453	0.0637862	42.5652	-2.35269	-1.64439	-0.137039	9	E
HRV_0745	4	81.3978	79.0205	190.003	97.1903	2.77364	50.1824	1.99117	-0.411004	-0.126324	7	B
HRV_0746	2	64.5746	64.4619	115.728	33.2953	0.563786	32.6965	-3.90539	-0.657618	-0.953171	15	E
HRV_0747	5	79.7052	75.0003	178.929	87.4408	5.10315	48.4406	1.39157	1.15577	0.115869	5	B
HRV_0748	2	74.8246	73.2119	177.145	72.9621	2.06379	41.9402	-0.0976229	-0.460415	0.100491	11	B
HRV_0749	4	78.6177	75.1472	170.815	80.8397	3.87567	47.1394	0.844228	0.528813	-0.259042	3	B
HRV_0750	4	75.3792	73.0757	174.671	83.4299	2.71297	47.5056	0.492029	-0.306707	0.056298	3	B
HRV_0751	4	83.3978	77.5205	183.085	99.7619	6.27364	53.774	2.56601	1.65643	0.00496239	5	B
HRV_0752	5	78.8163	75.8892	184.474	95.4372	3.32537	51.0147	1.58947	-0.120332	0.085359	3	B
HRV_0753	4	81.4886	76.8488	192.315	88.4913	5.04887	45.626	1.71483	1.17323	0.368408	5	B
HRV_0754	4	78.3792	76.409	188.349	86.0521	2.37964	45.0383	1.02145	-0.455247	0.127012	3	B
HRV_0755	4	79.6251	76.5455	177.484	86.2637	3.48299	48.8557	1.28034	0.179949	-0.239626	3	B
HRV_0756	4	80.4904	76.5201	175.482	74.3956	4.37964	42.2852	0.791439	1.06097	-0.204553	2	B
HRV_0757	4	84.8698	82.1883	203.687	101.925	3.0816	49.3924	2.75301	-0.230521	-0.0146574	7	B
HRV_0758	4	87.2311	82.5205	213.546	109.115	5.10697	50.954	3.56553	0.887454	0.402951	8	C
HRV_0759	4	79.5772	77.4282	183.949	87.2125	2.56138	47.0792	1.25736	-0.366521	-0.155967	3	B
HRV_0760	2	71.5746	69.9619	164.395	42.7121	2.06379	27.9053	-2.15997	0.229065	0.140173	12	E
HRV_0761	4	79.3978	75.0205	176.218	80.8118	4.77364	46.5805	1.04907	1.08044	-0.0141364	2	B
SVN_0762	2	68.3246	66.4619	145.395	56.7121	2.31379	40.7059	-1.89116	-0.117328	-0.15201	12	E
HRV_0763	2	62.3246	62.4619	128.062	31.8788	0.313786	28.4146	-4.2857	-0.783152	-0.26446	15	E
SRB_0764	4	80.5645	76.3539	189.091	90.7459	4.60697	47.3939	1.66111	0.825926	0.285119	5	B
MKD_0765	2	67.8246	68.4619	154.645	58.0453	-0.186214	39.0573	-1.9883	-1.65049	-0.219377	9	E
SRB_0766	2	67.5746	65.9619	148.062	51.1286	2.06379	36.637	-2.30392	-0.125699	0.0145049	12	E
BIH_0767	4	68.7288	66.3694	155.866	53.3931	2.76456	34.7248	-2.05123	0.32299	0.311681	12	E
SVN_0768	4	76.0645	71.8539	192.04	78.1508	4.60697	40.7864	0.474148	1.0187	0.95059	3	B
HRV_0769	5	71.6573	70.6608	162.079	75.4862	1.40375	46.593	-0.494159	-1.02308	-0.169121	11	B
HRV_0770	4	79.2311	75.5205	212.44	110.873	4.10697	50.4692	2.43182	0.0940573	1.19546	5	B
BIH_0771	4	80.7311	79.5205	206.096	99.9841	1.60697	47.8758	2.04129	-1.17023	0.308341	7	B
SRB_0772	4	80.7311	76.5205	140.644	67.4286	4.60697	50.02	0.549597	1.21216	-1.5014	2	B
SRB_0773	4	84.5645	79.6872	207.524	116.234	5.27364	54.6057	3.46584	0.778337	0.566828	8	C
MKD_0774	4	85.0645	82.1872	193.157	95.6784	3.27364	48.6515	2.44293	0.0237466	-0.366258	5	B
SVN_0775	4	87.8978	83.5205	218.39	126.823	4.77364	55.9129	4.36127	0.363553	0.475245	8	C
SVN_0776	4	83.8978	80.1872	218.413	119.595	4.10697	53.5046	3.50888	0.00380451	0.822532	8	C
SRB_0777	4	81.2311	75.3539	209.968	99.3104	6.27364	46.247	2.28719	1.69933	1.25526	5	B
BIH_0778	2	64.5746	65.2119	168.395	54.2121	-0.186214	33.4177	-2.59378	-1.59274	0.687259	9	E
RUS_0780	4	76.3792	73.409	170.419	78.9187	3.37964	46.5713	0.442227	0.211973	-0.0959333	3	B
ROM_0781	4	79.3955	74.9249	162.842	76.5365	4.87567	46.9507	0.764585	1.23809	-0.449947	2	B
ROM_0782	4	76.2212	73.7089	176.313	81.7805	2.9084	45.9538	0.519269	-0.11452	0.0603734	3	B
ROM_0783	5	75.6573	72.9942	184.193	92.7125	3.07042	49.9593	1.03329	-0.292004	0.411874	3	B
ROM_0784	5	73.8795	71.9942	162.025	69.4118	2.29264	42.7853	-0.494118	-0.260869	-0.248974	11	B
RUS_0785	5	73.6573	70.7719	175.308	69.1912	3.29264	39.682	-0.435453	0.366892	0.433441	10	E
RUS_0786	2	68.3246	64.7119	140.895	50.0453	4.06379	37.5122	-2.20085	1.12156	0.0437694	13	E
RUS_0787	4	72.2844	69.9249	161.589	62.824	2.76456	39.0311	-1.04099	0.16248	0.0424216	10	E
RUS_0788	4	72.7126	70.6312	135.626	50.8771	2.49075	39.0487	-1.67184	0.248662	-0.965242	12	E
RUS_0789	4	72.933	70.6266	145.01	59.2405	2.71554	41.3581	-1.17356	0.195356	-0.637856	10	E
RUS_0790	4	76.2311	72.1872	176.046	88.0489	4.4403	48.8674	0.881221	0.667419	0.328685	3	B
BGR_0791	4	79.2311	74.1872	186.796	93.2896	5.4403	49.185	1.63615	1.23179	0.51582	5	B
BGR_0792	5	78.4351	75.883	175.756	70.8549	2.95931	40.3938	0.273077	0.24113	-0.197807	3	B
MDA_0793	4	70.8219	68.8488	153.795	61.3187	2.38221	40.2698	-1.34593	-0.0878723	-0.129492	10	E
GRC_0794	4	73.7126	70.6312	135.734	47.1262	3.49075	35.7898	-1.74994	1.00969	-0.858539	12	E
GRC_0795	2	68.0746	64.4619	135.645	46.4621	4.06379	36.6641	-2.44328	1.20083	-0.0998673	13	E
GEO_0796	4	85.0645	79.6872	186.207	87.5174	5.77364	47.2141	2.19748	1.68964	-0.166983	5	B
GEO_0797	4	89.8978	86.6872	211.418	131.623	3.60697	60.2341	4.80163	-0.433238	-0.247672	8	C
GEO_0798	4	90.8978	86.8539	227.357	135.817	4.4403	57.8407	5.19103	0.0473089	0.36487	8	C
GEO_0799	4	88.3978	86.6872	226.389	128.825	2.10697	55.5774	4.45815	-1.28571	0.191735	8	C
ITA_0800	4	72.1733	69.9249	150.216	66.3037	2.65345	44.62	-0.862933	-0.0504614	-0.406261	10	E
ITA_0801	2	65.5746	63.7119	126.562	34.7953	2.31379	30.9292	-3.57711	0.409213	-0.369682	15	E
ITA_0802	2	65.3246	62.9619	124.395	42.9621	2.81379	36.8993	-3.11807	0.460996	-0.373045	12	E
ITA_0803	2	68.0746	68.9619	147.645	61.3786	-0.436214	43.4513	-1.76599	-1.92347	-0.578974	9	E
ITA_0805	2	68.5746	67.4619	157.728	65.6288	1.56379	42.637	-1.39582	-0.767991	0.0957377	9	E
ITA_0812	4	68.355	66.3171	140.827	51.3782	2.45026	37.3395	-2.25967	0.139841	-0.23684	12	E
ITA_0821	4	70.7994	68.3171	149.306	62.7624	2.89471	42.4314	-1.24741	0.165675	-0.205096	10	E
Check2 FAO300	9	75.513	75.4156	211.855	97.6828	0.533438	45.8526	1.22638	-1.89175	1.42732	7	B
Check3 FAO400	7	78.4164	78.5617	204.832	92.1311	0.279757	44.9995	1.32551	-1.86257	0.942333	7	B
Check4 FAO500	7	82.2883	82.4156	208.51	93.6881	0.297678	44.8352	1.93083	-1.78666	0.293076	7	B
Check5 FAO600	7	84.2885	85.4289	209.418	98.1053	-0.747637	46.7645	2.36273	-2.47422	-0.045782	7	B
Check1 FAO210	7	68.6443	68.1698	199.113	74.2142	0.917783	37.3982	-0.848657	-1.28781	-0.453284	9	E

## Sheet: Table S3 genotyping analysis
Table S3: Genetic structure analyses of 626 EVA Maize landraces: diversity parameters, penalized regression to 7 ancestral groups of Arca et al. (2023), Admixture analysis (K=9) and Principal Coordinate analysis (PCoA).
		Diversity Parameters					Penalized Regression to 7 ancestral groups										Admixture analysis (K=9)												PCoA
Landrace code		A	MAF	Hs	FST		Northern Flint	Caribbean	Andean	Mexican	Pyrennean-Galician	Italian Flint	Corn Belt Dent	Assignment to 7 Ancestral Groups	Membership to Ancestral Group		K1	K2	K3	K4	K5	K6	K7	K8	K9	Membership to 9 Genetic Groups	Assignment to 9 Genetic Groups		PC1	PC2	PC3
ROU0001		1.87126	0.457916	0.291351	0.115402		0.220877	0.0425907	0.00236404	0	0.236376	0.0652117	0.43258	Membership < 0.6	0.43258		0.0161152	0.0114056	0.0147464	0.44346	0.0493584	0.0238932	0.0104212	0.13393	0.29667	0.44346	Membership < 0.6		0.0110466	0.0373308	0.00560714
ROU0002		1.7544	0.461116	0.241054	0.268115		0.242157	0.0629617	0	0.239311	0.051345	0	0.404225	Membership < 0.6	0.404225		0.65446	0.0416728	0.0470512	0.107153	0.0183866	0.020478	0.019648	0.0823062	0.0088436	0.65446	1		0.00583447	0.0684613	0.0134763
ROU0003		1.8271	0.465461	0.259973	0.210671		0.218606	0.0217965	0.0171841	0.0614511	0.100863	0.251218	0.328882	Membership < 0.6	0.328882		0.026601	0.0087676	0.051354	0.344885	0.186871	0.0380282	0.0508644	0.157794	0.134836	0.344885	Membership < 0.6		-0.00132022	0.0245873	-0.0106795
ROU0004		1.73774	0.465471	0.234168	0.289022		0.514164	0.0109023	0.0156577	0.190135	0.0921924	0.0315132	0.145436	Membership < 0.6	0.514164		0.0783148	0.0218352	0.0054338	0.183678	0.0697256	0.136195	0.0109828	0.379336	0.1145	0.379336	Membership < 0.6		0.0492524	0.0167844	-0.00359917
ROU0005		1.86571	0.48084	0.287589	0.126824		0.0806325	0.05069	0	0	0.304842	0.0862975	0.477538	Membership < 0.6	0.477538		0.041854	0.014038	0.008896	0.447162	0.0574954	0.0074238	0.0270066	0.0515148	0.34461	0.447162	Membership < 0.6		-0.00866038	0.0392266	0.00917922
ROU0006		1.78998	0.454536	0.243037	0.262092		0.397979	0	0.00420312	0.260005	0.0829859	0.0469547	0.207873	Membership < 0.6	0.397979		0.123755	0.039617	0.0156856	0.206673	0.100215	0.117294	0.0032024	0.325036	0.0685218	0.325036	Membership < 0.6		0.0333172	0.0289079	-0.00357512
ROU0007		1.82073	0.463322	0.261793	0.205146		0.104785	0.0739912	0	0	0.0435866	0.32697	0.450668	Membership < 0.6	0.450668		0.0227742	1e-05	0.0158244	0.455037	0.348397	0.004511	0.0527086	0.0664598	0.034278	0.455037	Membership < 0.6		-0.026908	0.0384792	-0.0131947
ROU0008		1.84175	0.469048	0.279394	0.151707		0.2335	0.0201579	0	0.0222777	0.131899	0.0762723	0.515893	Membership < 0.6	0.515893		0.0249664	0.0114396	0.035353	0.464376	0.0639788	0.0568228	0.001896	0.156194	0.184974	0.464376	Membership < 0.6		0.0102636	0.0501769	0.00487706
ROU0009		1.75837	0.470604	0.234646	0.287569		0.419054	0	0.0111057	0.0194954	0.107913	0.0922843	0.350147	Membership < 0.6	0.419054		0.035531	0.002759	0.0095346	0.318529	0.0899774	0.129491	0.0119528	0.317476	0.0847498	0.318529	Membership < 0.6		0.0359776	0.0308264	-0.00356884
ROU0010		1.79754	0.476282	0.260435	0.20927		0.372373	0	0	0	0.21059	0.206284	0.210753	Membership < 0.6	0.372373		0.0263246	0.0061166	0.0676304	0.249148	0.166315	0.0090974	0.0071742	0.282072	0.186121	0.282072	Membership < 0.6		0.0312102	0.00928642	-0.0161067
ROU0011		1.56193	0.470893	0.174407	0.470466		0.213882	0.0744261	0	0.194416	0.000506993	0.0449122	0.471857	Membership < 0.6	0.471857		0.621321	0.004506	0.0315754	0.159982	0.0407062	0.0686838	1e-05	0.059457	0.0137588	0.621321	1		-0.00367556	0.0736277	0.0116157
ROU0012		1.58162	0.455444	0.164858	0.499459		0.247655	0.0295672	0	0.108798	0.117885	0.0574118	0.438684	Membership < 0.6	0.438684		0.0193442	0.026882	0.0549344	0.51985	1e-05	0.0077114	0.077433	0.213615	0.0802196	0.51985	Membership < 0.6		0.00926612	0.0468826	0.00287106
ROU0013		1.8277	0.459783	0.256738	0.220493		0.431235	0	0	0	0.187544	0.188433	0.192789	Membership < 0.6	0.431235		0.0444346	1e-05	0.0690232	0.209012	0.164925	0.064306	1e-05	0.33036	0.117919	0.33036	Membership < 0.6		0.0391321	0.0100862	-0.0176395
ROU0014		1.85196	0.469637	0.287552	0.126936		0.158636	0.0900193	0.0103064	0.00526564	0.0856181	0.0926177	0.557537	Membership < 0.6	0.557537		0.052659	0.0500834	0.0604964	0.513686	0.0491982	0.042603	0.0364172	0.107391	0.087466	0.513686	Membership < 0.6		-0.00873761	0.0590097	0.00637916
ROU0015		1.74829	0.464472	0.225028	0.316773		0.573764	0	0	0	0.173823	0.250683	0.00172878	Membership < 0.6	0.573764		0.0234746	1e-05	0.0630754	0.0488518	0.186713	0.068397	1e-05	0.426387	0.18308	0.426387	Membership < 0.6		0.0585594	-0.01259	-0.0292278
ROU0016		1.83585	0.479727	0.28268	0.141729		0.240835	0.0656352	0.0189082	0.0129819	0.0978903	0.113771	0.449978	Membership < 0.6	0.449978		0.02887	0.0073972	0.0682294	0.487562	0.0934464	0.0348132	0.0102852	0.183999	0.0853978	0.487562	Membership < 0.6		0.00371157	0.0467015	0.000124442
ROU0017		1.83953	0.483033	0.279509	0.151357		0.247684	0.0459772	0	0.00847162	0.131251	0.148783	0.417833	Membership < 0.6	0.417833		0.045941	0.0034322	0.0106412	0.40424	0.173448	0.0539232	0.0199976	0.166853	0.121523	0.40424	Membership < 0.6		0.00626686	0.0389081	-0.00101206
ROU0018		1.62622	0.457085	0.204075	0.380391		0.15707	0.0318651	0	0	0.444493	0.0678482	0.298724	Membership < 0.6	0.444493		0.0169282	0.0009646	0.0159296	0.323866	0.0054412	1e-05	0.008034	0.100972	0.527854	0.527854	Membership < 0.6		0.0107827	0.0136524	0.00237937
ROU0019		1.86614	0.470544	0.290526	0.117907		0.113672	0.0734601	0	0.0121461	0.100215	0.088022	0.612485	Corn Belt Dent	0.612485		0.056591	0.0266682	0.074261	0.537851	0.0705966	0.0136768	0.0542804	0.0906014	0.0754742	0.537851	Membership < 0.6		-0.013762	0.0631579	0.00785094
ROU0020		1.82197	0.467388	0.266448	0.191013		0.280951	0.0332534	0	0.0496471	0.120439	0.0985452	0.417165	Membership < 0.6	0.417165		0.032596	0.0008316	0.0446512	0.401601	0.127556	0.0478094	0.0058478	0.221226	0.117881	0.401601	Membership < 0.6		0.0149614	0.04196	0.00113094
ROU0021		1.85943	0.472957	0.280891	0.147161		0.302612	0.0213957	0.00451234	0.0252705	0.154778	0.112731	0.3787	Membership < 0.6	0.3787		0.0307886	0.0097816	0.040485	0.375089	0.104482	0.068471	0.005158	0.211304	0.15444	0.375089	Membership < 0.6		0.0194882	0.0334719	-0.00182402
ROU0022		1.68298	0.472277	0.212934	0.35349		0.408439	0.0518385	0	0.0386721	0.0998958	0.0705369	0.330618	Membership < 0.6	0.408439		0.028825	0.00232	0.0249042	0.380108	0.089786	0.074754	0.0029486	0.265339	0.131015	0.380108	Membership < 0.6		0.0310623	0.035718	-0.00311716
ROU0023		1.82056	0.482782	0.273232	0.170416		0.294451	0.0702521	0.0208636	0.0416839	0.0793142	0.0927494	0.400685	Membership < 0.6	0.400685		0.044747	0.0067866	0.0674398	0.4303	0.0440804	0.0339486	0.008889	0.217847	0.145962	0.4303	Membership < 0.6		0.0114269	0.0425577	-0.00366239
ROU0024		1.77144	0.454943	0.230793	0.299269		0.233948	0.0572203	0.0252903	0.0449181	0.102196	0.0596022	0.476825	Membership < 0.6	0.476825		0.0547786	0.0146626	0.0332396	0.461384	0.127543	0.022271	0.0131414	0.177325	0.0956552	0.461384	Membership < 0.6		0.00566673	0.0496476	0.00257901
ROU0025		1.81445	0.458117	0.270855	0.177633		0.205957	0.0552333	0	0.0155977	0.135655	0.102609	0.484948	Membership < 0.6	0.484948		0.0420196	0.0013692	0.0397166	0.442759	0.124948	0.100415	0.0147398	0.148568	0.0854654	0.442759	Membership < 0.6		0.00181299	0.0466165	0.00431863
ROU0026		1.87156	0.452523	0.280981	0.146887		0.181233	0.0149854	0	0.0298877	0.270375	0.1071	0.396419	Membership < 0.6	0.396419		0.0089646	0.0146184	0.024317	0.433428	0.106329	0.032682	0.0105842	0.134704	0.234373	0.433428	Membership < 0.6		0.00614911	0.0312529	0.00363173
ROU0027		1.84192	0.455161	0.270712	0.178068		0.174347	0.018631	0.0137064	0.0267226	0.22284	0.0824177	0.461335	Membership < 0.6	0.461335		0.0171838	0.0083814	0.0325564	0.400462	0.0957404	0.0487342	0.0137196	0.138149	0.245073	0.400462	Membership < 0.6		0.00241624	0.0410401	0.00594111
ROU0028		1.75786	0.46248	0.225459	0.315463		0.0148881	0.0838149	0	0	0.101235	0.0064848	0.793577	Corn Belt Dent	0.793577		0.0755374	0.010545	0.038243	0.695677	0.0023104	1e-05	0.0310638	0.0539646	0.0926492	0.695677	4		-0.0253184	0.0820265	0.0200445
ROU0029		1.79002	0.454978	0.257593	0.217897		0.0689329	0.0239728	0	0.0147004	0.291365	0	0.601029	Corn Belt Dent	0.601029		0.0240664	0.0055686	0.0163798	0.577142	0.0027458	0.02662	0.013373	0.0809766	0.253127	0.577142	Membership < 0.6		-0.00446368	0.0554146	0.023001
ROU0030		1.76388	0.452838	0.243611	0.260352		0.143617	0.0132946	0	0	0.397938	0.0672471	0.377903	Membership < 0.6	0.397938		0.019659	0.0011988	0.0035496	0.401775	0.0318174	0.0060896	0.0066276	0.125619	0.403664	0.403664	Membership < 0.6		0.00788394	0.0230529	0.00677272
ROU0031		1.84021	0.456805	0.261448	0.206194		0.135977	0.0170195	0	0.0439492	0.376293	0.0259893	0.400772	Membership < 0.6	0.400772		0.0436688	0.0038224	0.0127646	0.415919	0.0082484	0.107968	0.0159106	0.0786338	0.313064	0.415919	Membership < 0.6		0.00629265	0.0313191	0.0120017
ROU0032		1.80997	0.455385	0.259102	0.213317		0.161733	0.0317071	0.012293	0.0334925	0.304221	0.0546444	0.401909	Membership < 0.6	0.401909		0.0244402	0.0038638	0.0556406	0.420743	0.0202684	0.0338484	0.0104398	0.13748	0.293277	0.420743	Membership < 0.6		0.0056446	0.0319018	0.00663949
ROU0033		1.77307	0.458256	0.240424	0.270028		0.0982183	0.0433681	0.00804297	0.0694111	0.250547	0.0096149	0.520798	Membership < 0.6	0.520798		0.0835556	0.0041004	0.0047214	0.496806	0.0379796	0.020099	0.0135862	0.0508384	0.288313	0.496806	Membership < 0.6		-0.00555267	0.0519401	0.0151914
ROU0034		1.73317	0.460704	0.222677	0.323911		0.107469	0.014051	0	0	0.424836	0.0355992	0.418045	Membership < 0.6	0.424836		0.0073248	0.001004	0.0087142	0.406892	0.0021688	0.0065686	0.008143	0.0882836	0.470901	0.470901	Membership < 0.6		0.00448226	0.0287695	0.0114591
ROU0035		1.79113	0.451915	0.252617	0.233006		0.187571	0.0153256	0.00635836	0.00856706	0.245483	0.0420484	0.494647	Membership < 0.6	0.494647		0.0177636	0.0028888	0.0256642	0.497616	0.014576	0.0559958	0.0200674	0.124864	0.240564	0.497616	Membership < 0.6		0.00759594	0.044326	0.00761916
ROU0036		1.77943	0.4559	0.247328	0.249065		0.250857	0.0227238	0.0123131	0.0119416	0.157223	0.0768994	0.468043	Membership < 0.6	0.468043		0.0708734	0.002064	0.0334542	0.438386	0.082814	0.009851	0.0176288	0.198702	0.146227	0.438386	Membership < 0.6		0.0127466	0.0459506	0.00140367
ROU0037		1.84636	0.453287	0.273173	0.170595		0.271878	0.0218701	0.00639778	0.0214502	0.180306	0.0923563	0.405742	Membership < 0.6	0.405742		0.056528	0.0025112	0.0008036	0.417114	0.08032	0.0480262	0.0239168	0.191238	0.179543	0.417114	Membership < 0.6		0.0161416	0.0372131	0.00188645
ROU0038		1.87143	0.456058	0.285799	0.13226		0.19661	0.0802214	0.0126624	0.022861	0.113613	0.0773329	0.496699	Membership < 0.6	0.496699		0.0370764	0.0091262	0.0317982	0.482706	0.101797	0.060153	0.0339512	0.133915	0.109476	0.482706	Membership < 0.6		-0.00179443	0.051124	0.00364629
ROU0039		1.82167	0.454729	0.262581	0.202755		0.269394	0.0344435	0	0	0.138436	0.0730995	0.484627	Membership < 0.6	0.484627		0.0488834	0.0041422	0.0677084	0.441466	0.0842236	0.0182696	0.0189612	0.23104	0.0853066	0.441466	Membership < 0.6		0.0152952	0.0483331	0.00344015
ROU0040		1.84337	0.456264	0.269868	0.18063		0.335092	0.0115352	0.00464521	0.0186663	0.162191	0.189052	0.278819	Membership < 0.6	0.335092		0.043353	1e-05	0.0264146	0.242388	0.143075	0.118879	1e-05	0.226401	0.199468	0.242388	Membership < 0.6		0.022681	0.0194141	-0.0115346
ROU0041		1.81539	0.449946	0.259684	0.211549		0.409706	0	0.0071862	0	0.181723	0.218257	0.183128	Membership < 0.6	0.409706		0.0093188	1e-05	0.0258616	0.186833	0.201393	0.0992044	0.0127572	0.312304	0.152318	0.312304	Membership < 0.6		0.0339662	0.0054658	-0.0181168
ROU0042		1.79267	0.455024	0.263295	0.200585		0.214463	0.0254321	0.00443799	0.0038089	0.210257	0.132656	0.408945	Membership < 0.6	0.408945		0.0224808	1e-05	0.0363932	0.393406	0.0820518	0.075299	0.013128	0.163602	0.213629	0.393406	Membership < 0.6		0.00705111	0.0341511	0.000298192
ROU0043		1.84504	0.452637	0.275318	0.164081		0.205587	0.0302864	0	0.0248264	0.201365	0.0957283	0.442207	Membership < 0.6	0.442207		0.013972	0.0027894	0.030194	0.435132	0.0894908	0.0556138	0.0020136	0.178188	0.192607	0.435132	Membership < 0.6		0.00654314	0.0394014	0.00420182
ROU0044		1.73236	0.452622	0.219064	0.334879		0.188633	0.012552	0	0	0.370134	0.00713835	0.421543	Membership < 0.6	0.421543		0.0146778	0.0077884	0.0162832	0.429048	1e-05	0.0520192	0.0097542	0.15578	0.314639	0.429048	Membership < 0.6		0.016523	0.0306307	0.0151922
ROU0045		1.7664	0.453302	0.241306	0.267349		0.215199	0.0595453	0	0	0.334385	0.00622962	0.384641	Membership < 0.6	0.384641		0.0327026	0.0073992	0.011414	0.380412	0.0111802	0.0046462	0.041175	0.180064	0.331006	0.380412	Membership < 0.6		0.0152406	0.0306908	0.0114271
ROU0046		1.60469	0.455961	0.199336	0.394778		0.0671087	0.0165517	0	0	0.463454	0.124938	0.327948	Membership < 0.6	0.463454		0.0032892	0.0156154	0.0111802	0.316147	0.0717888	0.0069138	0.0004704	0.0648026	0.509792	0.509792	Membership < 0.6		-0.00386024	0.0090966	0.00367261
ROU0047		1.77059	0.458666	0.248361	0.245927		0.462488	0	0.012061	0.0254038	0.141015	0.192043	0.16699	Membership < 0.6	0.462488		0.0382884	1e-05	0.0331064	0.169414	0.186013	0.0772096	1e-05	0.339869	0.15608	0.339869	Membership < 0.6		0.0406637	0.00712899	-0.0182045
ROU0048		1.80027	0.459237	0.265	0.19541		0.357725	0	0	0.039568	0.13035	0.201542	0.270815	Membership < 0.6	0.357725		0.0520964	1e-05	0.02603	0.296416	0.165705	0.0608508	0.0098604	0.25265	0.136381	0.296416	Membership < 0.6		0.0238786	0.0197194	-0.0120777
ROU0049		1.68345	0.467223	0.223803	0.320492		0.222926	0.0771977	0.00324622	0.056914	0.0843065	0.0827675	0.472642	Membership < 0.6	0.472642		0.054508	0.0163416	0.0506666	0.470878	0.089335	0.0145592	1e-05	0.134274	0.169428	0.470878	Membership < 0.6		-0.000140574	0.0510511	0.00463525
ROU0050		1.78323	0.465194	0.256372	0.221607		0.288057	0.0294334	0.00317639	0.0244752	0.106863	0.100013	0.447982	Membership < 0.6	0.447982		0.0746696	0.0060516	0.028649	0.424943	0.109372	0.0080434	0.0349176	0.218687	0.0946666	0.424943	Membership < 0.6		0.0151258	0.0469003	0.00139582
ROU0051		1.84346	0.464243	0.268465	0.18489		0.241479	0.0598621	0.00949528	0.0377486	0.0948687	0.0369107	0.519635	Membership < 0.6	0.519635		0.0359014	0.0037152	0.0315634	0.560296	0.0375452	0.0663804	0.0148376	0.147145	0.102616	0.560296	Membership < 0.6		0.00779031	0.0582688	0.0113817
SRB0052		1.75154	0.454532	0.231117	0.298285		0.0620478	0.105448	0	0	0.0516976	0.0156373	0.765169	Corn Belt Dent	0.765169		0.0485322	0.0539938	0.0238482	0.677146	0.0400262	0.022226	0.032159	0.0796016	0.0224666	0.677146	4		-0.0219449	0.0861963	0.0186699
BIH0053		1.68713	0.455715	0.202288	0.385815		0.217025	0.0430737	0	0.0070322	0.175974	0.274041	0.282854	Membership < 0.6	0.282854		0.0502988	1e-05	0.167823	0.333233	0.140381	0.0064394	0.0107462	0.173496	0.117573	0.333233	Membership < 0.6		-0.002112	0.0191533	-0.0139659
SRB0054		1.82402	0.45188	0.248311	0.246079		0.286527	0	0	0	0.165819	0.205211	0.342442	Membership < 0.6	0.342442		0.0025904	0.0011512	0.0913886	0.331253	0.134979	0.0843598	0.0103468	0.25342	0.0905108	0.331253	Membership < 0.6		0.0151252	0.0249189	-0.00899383
BIH0055		1.81668	0.456757	0.246142	0.252664		0.0759606	0.0594689	0	0.0460151	0.0776277	0.110373	0.630555	Corn Belt Dent	0.630555		0.017125	0.0773134	0.034754	0.55523	0.0411892	0.0876958	0.0653022	0.0704054	0.0509846	0.55523	Membership < 0.6		-0.0211063	0.0636337	0.00946413
MNE0056		1.86648	0.452488	0.266788	0.189981		0.11259	0.119379	0	0	0.104711	0.0640055	0.599315	Membership < 0.6	0.599315		0.0294544	0.03759	1e-05	0.578581	0.101987	0.0909764	0.0309508	0.0893156	0.0411348	0.578581	Membership < 0.6		-0.0171276	0.0669546	0.0115174
SRB0057		1.81044	0.447087	0.235101	0.286189		0.36548	0.000455137	0	0	0.194944	0.235301	0.20382	Membership < 0.6	0.36548		0.0139742	1e-05	0.0821814	0.208655	0.16536	0.049869	1e-05	0.270593	0.209347	0.270593	Membership < 0.6		0.0268442	0.00836274	-0.0187196
SVN0058		1.88997	0.455456	0.271356	0.176111		0.0674137	0.0905426	0	0.0273053	0.086266	0.0657704	0.662702	Corn Belt Dent	0.662702		0.0685394	0.0656472	0.0574556	0.592956	0.0325398	0.0320382	0.0145294	0.072561	0.0637338	0.592956	Membership < 0.6		-0.0211712	0.0738201	0.012663
MKD0059		1.89172	0.45085	0.275248	0.164294		0.085923	0.0612044	0	0.0196823	0.137255	0.0790407	0.616894	Corn Belt Dent	0.616894		0.000583	0.051258	0.0623412	0.634366	0.0317528	0.0674912	0.0258852	0.060141	0.0661824	0.634366	4		-0.0157482	0.0626847	0.0105464
SRB0060		1.8989	0.462276	0.280418	0.148598		0.153392	0.126978	0	0	0.0803767	0.05779	0.581463	Membership < 0.6	0.581463		0.0270476	0.0178702	0.0488684	0.567025	0.0500618	0.0537374	0.0090486	0.13877	0.0875716	0.567025	Membership < 0.6		-0.0110589	0.0666554	0.00874237
BIH0061		1.89574	0.454567	0.280063	0.149674		0.171132	0.0785577	0	0.0459899	0.0986424	0.101841	0.503836	Membership < 0.6	0.503836		0.0482944	0.039191	0.0749378	0.489698	0.0644988	0.0771008	0.0002794	0.126253	0.0797466	0.489698	Membership < 0.6		-0.00733401	0.0523101	0.00120621
BIH0062		1.89253	0.452134	0.278083	0.155688		0.163549	0.0390564	0.000843442	0	0.149689	0.181044	0.465818	Membership < 0.6	0.465818		0.0217642	0.013902	0.0977744	0.44666	0.128023	0.032703	0.0079754	0.122124	0.129074	0.44666	Membership < 0.6		-0.00551453	0.0419399	-0.00401736
BIH0063		1.87835	0.45573	0.277128	0.158586		0.0532843	0.0812816	0	0	0.084128	0.0518278	0.729478	Corn Belt Dent	0.729478		0.0158976	0.0125048	0.0298124	0.751527	0.0249088	0.0142658	0.0328946	0.0518082	0.0663812	0.751527	4		-0.0225038	0.0804358	0.0155183
KEN0064		1.82009	0.459216	0.245857	0.253531		0.0451368	0.187899	0	0.0416221	0.0664158	0.0198451	0.639081	Corn Belt Dent	0.639081		0.0556934	0.087541	0.0103844	0.595195	0.0266514	0.130971	0.0456192	0.0466374	0.0013066	0.595195	Membership < 0.6		-0.0306097	0.0762464	0.0194195
IRN0066		1.76012	0.457906	0.217131	0.340748		0.0326108	0.17287	0	0.029888	0.00582511	0	0.758806	Corn Belt Dent	0.758806		0.0590592	0.0937494	0.0070902	0.712351	0.0035146	0.008843	0.0524334	0.0496604	0.0132986	0.712351	4		-0.0326211	0.0933543	0.0220022
IRN0067		1.71237	0.457706	0.213508	0.351749		0.0570258	0.14473	0	0.0134864	0	0	0.784757	Corn Belt Dent	0.784757		0.0304522	0.0748918	0.0072652	0.769998	0.0010224	0.0104804	0.0552988	0.0505816	1e-05	0.769998	4		-0.027218	0.0974246	0.0220149
FRA0068		1.77499	0.458275	0.24315	0.261749		0.021556	0.175184	0.00654542	0.00523337	0.284625	0	0.506856	Membership < 0.6	0.506856		0.0106962	0.0847148	0.0052212	0.539138	1e-05	0.0748636	0.0614602	0.0332422	0.190654	0.539138	Membership < 0.6		-0.0248189	0.0509514	0.0202314
BGR0069		1.7767	0.457746	0.227286	0.309915		0	0.452619	0.0484331	0.0327685	0.089634	0.268504	0.108041	Membership < 0.6	0.452619		0.023838	0.484916	0.016931	0.213042	0.10496	0.0783934	0.0578448	0.014217	0.0058582	0.484916	Membership < 0.6		-0.0800265	0.0157962	-0.00713785
GRC0070		1.73941	0.460793	0.228475	0.306305		0	0.326835	0	0	0.0507381	0.246609	0.375817	Membership < 0.6	0.375817		0.031123	0.214562	0.1786	0.385209	0.0624274	0.0270366	0.057176	0.0364584	0.0074074	0.385209	Membership < 0.6		-0.0608118	0.0411863	-0.00519649
ITA0071		1.88245	0.452014	0.268952	0.183411		0.0659715	0.141595	0.026934	0.0195747	0.108599	0.296392	0.340934	Membership < 0.6	0.340934		0.0397212	0.171592	0.0684026	0.277761	0.203437	0.128921	0.0149402	0.058925	0.0363004	0.277761	Membership < 0.6		-0.0376158	0.0261296	-0.0117206
ITA0072		1.823	0.453956	0.25782	0.217208		0.0792623	0.129908	0.0223604	0.0677533	0.106592	0.280928	0.313196	Membership < 0.6	0.313196		0.0228478	0.180163	0.109457	0.302253	0.116889	0.0704166	0.0355082	0.102155	0.0603116	0.302253	Membership < 0.6		-0.0341305	0.0262351	-0.0121549
ITA0073		1.87972	0.449181	0.272534	0.172535		0.111173	0.115924	0.0452452	0.0393898	0.111313	0.232062	0.344894	Membership < 0.6	0.344894		0.0205322	0.159996	0.0476434	0.324793	0.109198	0.229678	0.0161962	0.0513774	0.0405856	0.324793	Membership < 0.6		-0.0271894	0.0279674	-0.00777278
ITA0074		1.81347	0.449442	0.22253	0.324355		0	0.0140843	0	0	0	0.919004	0.0669113	Italian Flint	0.919004		0.0168102	0.0473506	0.0468936	0.021787	0.821323	0.0326538	0.006455	0.0003932	0.0063336	0.821323	5		-0.067536	-0.0253592	-0.0589154
ITA0075		1.79429	0.439184	0.251033	0.237814		0.0800912	0.101079	0	0.0300924	0.0807274	0.384308	0.323702	Membership < 0.6	0.384308		0.0412232	0.103684	0.0355468	0.284343	0.358284	0.012494	0.0544042	0.089668	0.020353	0.358284	Membership < 0.6		-0.03563	0.0221065	-0.0163399
ITA0076		1.63532	0.453643	0.187129	0.43184		0	0.0846083	0	0	0	0.915392	0	Italian Flint	0.915392		0.0052654	0.0862298	0.0037348	0.0099438	0.882394	1.02e-05	0.0117762	1e-05	0.0006354	0.882394	5		-0.0771332	-0.0302461	-0.0659413
ITA0077		1.61456	0.451997	0.186038	0.435153		0	0.0342954	0	0	0	0.965705	0	Italian Flint	0.965705		1e-05	0.0539742	0.0124394	1e-05	0.929284	0.0028432	0.0014194	1e-05	1e-05	0.929284	5		-0.0755575	-0.0368619	-0.0678865
ITA0078		1.70314	0.446292	0.210793	0.359991		0.111109	0	0	0	0.0681365	0.811794	0.00896058	Italian Flint	0.811794		0.0004694	0.0140164	0.0462804	0.0265554	0.711299	0.004193	0.044053	0.0958624	0.0572714	0.711299	5		-0.0366569	-0.0341112	-0.0569636
ITA0079		1.70917	0.447834	0.223288	0.322054		0.165636	0.186575	0	0.0110097	0.0230673	0.0826243	0.531088	Membership < 0.6	0.531088		0.0785836	0.106894	0.0143228	0.48621	0.0793318	0.079596	0.0138594	0.130893	0.0103094	0.48621	Membership < 0.6		-0.018391	0.0627329	0.0038695
ITA0080		1.70131	0.464922	0.220897	0.329314		0.0279557	0.0549624	0	0	0	0.789854	0.127228	Italian Flint	0.789854		0.0344288	0.0498588	0.020058	0.108185	0.73388	0.0019392	0.006267	0.0298566	0.0155258	0.73388	5		-0.0573981	-0.0115926	-0.0520546
ITA0081		1.87669	0.436119	0.249765	0.241664		0	0.119711	0	0	0.0478571	0.534967	0.297465	Membership < 0.6	0.534967		0.0527354	0.103024	0.0168304	0.282966	0.456513	0.0470432	0.0086534	0.0124542	0.0197804	0.456513	Membership < 0.6		-0.057113	0.0123674	-0.0273796
ITA0082		1.82513	0.451338	0.233163	0.292074		0.0934485	0	0	0	0.00572478	0.890726	0.010101	Italian Flint	0.890726		0.0097236	0.0076794	0.0938322	0.03441	0.692057	0.0075168	0.0083534	0.0771828	0.0692456	0.692057	5		-0.0453001	-0.0315496	-0.0649776
ITA0083		1.87148	0.460873	0.298905	0.092467		0.0706671	0.144345	0	0.0201814	0.0248455	0.0190458	0.720915	Corn Belt Dent	0.720915		0.046605	0.124308	0.014075	0.662081	0.0165394	0.0142644	0.0302304	0.0866574	0.005239	0.662081	4		-0.0242616	0.0820872	0.0153189
ITA0084		1.84444	0.470329	0.269463	0.181859		0.0738511	0.210585	0	0.00900004	0.0389201	0.0130341	0.65461	Corn Belt Dent	0.65461		0.058338	0.0574222	1e-05	0.615355	0.0790912	0.0744528	0.0133286	0.0954062	0.0065952	0.615355	4		-0.0284344	0.0792246	0.0171441
ITA0085		1.63053	0.45269	0.184569	0.439612		0	0.0883303	0.0398288	0.00744033	0.0110716	0.853329	0	Italian Flint	0.853329		1e-05	0.0806548	0.23003	0.044175	0.589317	0.0387098	0.0136182	0.0013768	0.002109	0.589317	Membership < 0.6		-0.076288	-0.0353366	-0.0636751
ITA0086		1.59576	0.433679	0.179766	0.454195		0.034122	0	0.0539505	0.0179226	0.169295	0.72471	0	Italian Flint	0.72471		0.0012022	1e-05	0.89217	1e-05	1e-05	1e-05	0.0112242	0.084262	0.011101	0.89217	3		-0.0546654	-0.0491619	-0.0781955
ITA0087		1.66662	0.463655	0.187663	0.43022		0	0.0206553	0.111432	0	0	0.867913	0	Italian Flint	0.867913		0.024067	0.027892	0.805131	9.58e-05	0.0871558	1e-05	0.032824	0.0016318	0.0211934	0.805131	3		-0.0862554	-0.0520159	-0.0792783
ITA0088		1.56364	0.448075	0.175808	0.466213		0	0.150609	0.0907391	0.0275948	0.0821064	0.446298	0.202652	Membership < 0.6	0.446298		0.024528	0.102826	0.493016	0.253215	0.0580166	0.0072108	0.0258762	0.0196062	0.0157052	0.493016	Membership < 0.6		-0.0633612	0.0052295	-0.0327326
ITA0089		1.65633	0.443574	0.199778	0.393436		0.100858	0.0200156	0.06161	0.0285004	0.173491	0.432634	0.182891	Membership < 0.6	0.432634		0.0233382	0.0132998	0.418777	0.168586	0.0229432	0.10791	0.0023752	0.0855844	0.157185	0.418777	Membership < 0.6		-0.0299162	-0.00871687	-0.0338616
ITA0090		1.66009	0.433661	0.190703	0.42099		0	0	0.0939889	0.0161171	0.192467	0.697427	0	Italian Flint	0.697427		0.007042	0.0020584	0.79233	0.0132558	0.008279	0.0649	0.0125568	0.0501472	0.0494308	0.79233	3		-0.0610511	-0.0444608	-0.0609779
ITA0091		1.7075	0.431901	0.207011	0.371475		0	0.246305	0.12172	0	0	0.631974	0	Italian Flint	0.631974		0.016264	0.173643	0.690482	0.0530276	1e-05	0.0559446	1e-05	1e-05	0.0106088	0.690482	3		-0.0978257	-0.0254397	-0.0547157
ITA0092		1.61349	0.456532	0.183724	0.442178		0	0	0	0	0	1	0	Italian Flint	1		0.0007498	0.0139742	0.0497914	1e-05	0.884231	1e-05	0.012397	1e-05	0.0388262	0.884231	5		-0.0741157	-0.0423891	-0.068917
ESP0093		1.38805	0.449294	0.124095	0.623224		0.120699	0.21808	0.00241683	0.226594	0.212962	0.141591	0.0776584	Membership < 0.6	0.226594		0.139145	0.377177	1e-05	0.104123	0.0866398	0.153473	0.0093814	0.103361	0.02669	0.377177	Membership < 0.6		-0.0295204	0.0130068	-0.00790043
ESP0094		1.73548	0.460509	0.220582	0.33027		0	0.0266278	0.00626641	0.144995	0.795547	0.00854985	0.0180144	Pyrennean-Galician	0.795547		0.045917	0.0738448	0.0386344	0.00469	1e-05	0.0106884	0.406455	0.0671216	0.352638	0.406455	Membership < 0.6		-0.00244172	-0.0475435	0.0410558
ESP0095		1.62122	0.451181	0.174497	0.470192		0	0.309521	0.0604634	0.0246438	0.142415	0.175077	0.28788	Membership < 0.6	0.309521		0.293381	0.462603	0.010876	0.105461	0.0713128	1e-05	0.028233	0.0230332	0.00509	0.462603	Membership < 0.6		-0.0613021	0.0346625	-0.00355224
ESP0096		1.48048	0.457577	0.15427	0.531606		0.223003	0.109701	0	0.141263	0	0	0.526033	Membership < 0.6	0.526033		0.99992	1e-05	1e-05	1e-05	1e-05	1e-05	1e-05	1e-05	1e-05	0.99992	1		0.000181914	0.0999867	0.0208539
ESP0097		1.49197	0.461938	0.136576	0.58533		0.170204	0.126369	0	0.0928907	0	0	0.610537	Corn Belt Dent	0.610537		0.993263	1e-05	1e-05	0.0066666	1e-05	1e-05	1e-05	1e-05	1e-05	0.993263	1		-0.00972716	0.104106	0.0134472
ESP0098		1.65206	0.461194	0.160224	0.51353		0	0.573591	0.0411969	0.0204095	0.089405	0.275397	0	Membership < 0.6	0.573591		0.0155142	0.783678	0.010994	0.114777	0.0191854	0.0129112	0.0384792	0.0044512	1e-05	0.783678	2		-0.102962	0.00399907	-0.0104544
ESP0099		1.55446	0.461458	0.149801	0.545174		0	0.423052	0.0778146	0	0.0367405	0.462393	0	Membership < 0.6	0.462393		0.004799	0.867949	0.0809728	1e-05	0.0358298	1e-05	1e-05	1e-05	0.0104088	0.867949	2		-0.122488	-0.0201767	-0.0326598
ESP0100		1.68332	0.451741	0.194338	0.409953		0	0.207334	0.0170119	0	0.625881	0.143523	0.00624993	Pyrennean-Galician	0.625881		0.0365474	0.196744	0.0351744	0.0402844	0.0283818	0.0120272	0.539454	0.0270604	0.0843262	0.539454	Membership < 0.6		-0.0380754	-0.0478731	0.0428498
ESP0101		1.60123	0.455837	0.187418	0.430964		0	0.176796	0.0828704	0	0.280112	0.460221	0	Membership < 0.6	0.460221		1e-05	0.549147	0.189761	1e-05	0.0051792	1e-05	0.0007774	0.002815	0.25229	0.549147	Membership < 0.6		-0.0875799	-0.042239	-0.0308206
ESP0102		1.76533	0.45383	0.234651	0.287554		0	0.535213	0.0786061	0	0.0907068	0.295475	0	Membership < 0.6	0.535213		0.0101576	0.699141	0.0418286	0.140698	0.0533044	1e-05	0.054142	0.0007076	1e-05	0.699141	2		-0.100825	-0.00226766	-0.00987485
ESP0103		1.55117	0.45515	0.171685	0.478732		0	0.458797	0.0480366	0	0	0.493166	0	Membership < 0.6	0.493166		0.006385	0.829651	0.0765442	1e-05	0.0700872	0.0049476	0.0123558	1e-05	1e-05	0.829651	2		-0.123474	-0.0191771	-0.0322104
ESP0104		1.6093	0.459462	0.163619	0.503221		0	0.595758	0.0220377	0	0.048923	0.333281	0	Membership < 0.6	0.595758		0.007531	0.848653	0.0073256	0.082667	0.0102226	0.0104192	0.0054198	0.009807	0.0179548	0.848653	2		-0.110665	0.00316716	-0.0183449
ESP0105		1.71634	0.463794	0.211994	0.356346		0	0.439441	0.0488233	0.0535567	0.12806	0.0368204	0.293299	Membership < 0.6	0.439441		0.02761	0.421408	1e-05	0.340616	0.0086352	0.157475	0.0379976	0.0062384	1e-05	0.421408	Membership < 0.6		-0.0637982	0.0445205	0.0152555
ESP0106		1.73287	0.457258	0.212643	0.354374		0	0.176383	0.0753523	0.0205356	0.44258	0.215703	0.0694464	Membership < 0.6	0.44258		0.008339	0.37412	0.0995196	0.063673	0.0254018	0.107044	0.152712	0.052132	0.117059	0.37412	Membership < 0.6		-0.0461221	-0.0215035	0.00282707
ESP0107		1.59435	0.455681	0.16709	0.492682		0	0.31501	0.118178	0	0.00234667	0.564465	0	Membership < 0.6	0.564465		1e-05	0.787022	0.17547	1e-05	0.0262834	1e-05	1e-05	1e-05	0.0111736	0.787022	2		-0.125321	-0.0333806	-0.0417822
ESP0108		1.61234	0.45253	0.18142	0.449175		0.00649553	0.15324	0.0384806	0.172615	0.30798	0.195308	0.125882	Membership < 0.6	0.30798		0.100525	0.361159	0.0570746	0.165777	0.0486274	0.014031	0.0519358	0.0975758	0.103294	0.361159	Membership < 0.6		-0.0431672	0.000512084	-0.0044976
ESP0109		1.79955	0.453684	0.247981	0.247083		0	0.0676263	0	0.0160621	0.809341	0	0.10697	Pyrennean-Galician	0.809341		0.0205136	0.013832	0.0025308	0.085397	0.0016322	0.0517172	0.621779	0.0451026	0.157495	0.621779	7		-0.00706168	-0.0454319	0.0631824
ESP0110		1.75218	0.457372	0.234051	0.289377		0	0.671262	0.022245	0.022952	0.0548009	0.172063	0.056677	Caribbean	0.671262		0.0303856	0.636901	0.0088234	0.226229	0.0382104	0.016767	0.0397248	0.0029482	1e-05	0.636901	2		-0.0961434	0.0261241	0.000837597
ESP0111		1.75589	0.457415	0.225396	0.315655		0	0.672201	0	0.00843821	0.116888	0.146027	0.0564461	Caribbean	0.672201		0.0272228	0.662296	1e-05	0.224392	0.0086884	0.0173458	0.060025	1e-05	1e-05	0.662296	2		-0.0883498	0.0231147	0.0051258
ESP0112		1.60687	0.458863	0.190531	0.421512		0	0.709534	0.00588966	0.0278535	0.0455194	0.167675	0.0435282	Caribbean	0.709534		0.0196302	0.696762	1e-05	0.205238	0.0029048	0.0248322	0.050604	1e-05	1e-05	0.696762	2		-0.0950745	0.0263238	-0.00146649
ESP0113		1.66846	0.454767	0.205017	0.377529		0.00559841	0.0434779	0.0871863	0.00913706	0.811352	0.0129884	0.0302595	Pyrennean-Galician	0.811352		0.0009694	0.0004994	0.0060636	0.0288554	0.0106082	0.155797	0.769499	0.0005238	0.0271836	0.769499	7		-0.00847113	-0.0641886	0.0757084
ESP0114		1.82214	0.457994	0.251279	0.237067		0	0.109337	0.0736577	0	0.637855	0.020551	0.1586	Pyrennean-Galician	0.637855		0.0195206	0.0075062	0.0049214	0.143024	0.0023334	0.10302	0.672682	1e-05	0.0469816	0.672682	7		-0.0236605	-0.0348069	0.0710037
ESP0115		1.6407	0.456589	0.20063	0.390847		0	0.275222	0.0505635	0.0390735	0.133701	0.328361	0.173079	Membership < 0.6	0.328361		0.205727	0.575189	0.0963524	0.0319996	0.001557	0.0005696	0.0184254	0.0085626	0.0616178	0.575189	Membership < 0.6		-0.0775507	0.0133521	-0.0168082
ESP0116		1.67572	0.463646	0.191778	0.417725		0.193413	0.125142	0	0.136561	0.0121583	0	0.532726	Membership < 0.6	0.532726		0.886714	0.0132828	0.0210086	0.0576182	0.0014748	1e-05	0.0023548	0.004896	0.01264	0.886714	1		-0.00598915	0.0967733	0.0195348
ESP0117		1.40125	0.459168	0.124288	0.622638		0.222176	0.116871	0	0.145932	0	0	0.515021	Membership < 0.6	0.515021		0.99992	1e-05	1e-05	1e-05	1e-05	1e-05	1e-05	1e-05	1e-05	0.99992	1		-0.000137829	0.100884	0.0209623
ESP0118		1.85952	0.455272	0.269681	0.181198		0	0.0817018	0.063993	0	0.612917	0	0.241389	Pyrennean-Galician	0.612917		0.0102504	0.0330948	0.006056	0.243811	0.0084186	0.123795	0.536328	0.0119246	0.026321	0.536328	Membership < 0.6		-0.0160988	-0.0187945	0.0610225
ESP0119		1.75333	0.453326	0.237625	0.278525		0.129721	0.0776714	0.0311472	0.0139403	0.486094	0	0.261427	Membership < 0.6	0.486094		0.0271334	0.0169668	0.009929	0.224816	0.0066606	0.212268	0.400332	0.0702394	0.0316542	0.400332	Membership < 0.6		0.000994907	-0.00737501	0.0474342
ESP0120		1.70165	0.451986	0.213759	0.350985		0	0.0849319	0.00611447	0	0.895637	0.0133164	0	Pyrennean-Galician	0.895637		0.0058322	0.0155412	0.0202968	0.0099694	0.0027222	0.0146128	0.890709	0.0150062	0.0253104	0.890709	7		-0.00919503	-0.0752055	0.0806171
ESP0121		1.69153	0.453776	0.222876	0.323306		0.0282152	0.0373368	0	0.0247222	0.7576	0	0.152126	Pyrennean-Galician	0.7576		0.0058084	0.0055324	0.009002	0.165007	0.005191	1e-05	0.494843	0.120453	0.194153	0.494843	Membership < 0.6		0.000762874	-0.0351261	0.0543247
ESP0122		1.84299	0.454148	0.27037	0.179106		0.038136	0.089418	0	0.0242397	0.448183	0	0.400023	Membership < 0.6	0.448183		0.02618	0.0663206	1e-05	0.435766	0.0060432	0.0408098	0.22165	0.0858302	0.11739	0.435766	Membership < 0.6		-0.0111324	0.0237136	0.0365205
ESP0123		1.38912	0.454138	0.132378	0.598073		0.239751	0.098754	0	0.184593	0	0	0.476902	Membership < 0.6	0.476902		0.863643	0.005083	0.0050062	1e-05	0.0154386	0.0363252	0.0269462	0.0471664	0.0003816	0.863643	1		0.000529183	0.0874507	0.0152973
ESP0124		1.8658	0.463532	0.278231	0.155238		0	0.157008	0.0137326	0.0104789	0.256992	0.000308859	0.56148	Membership < 0.6	0.56148		0.0425558	0.0682698	0.020022	0.45233	0.015973	0.0834932	0.284562	0.006031	0.026763	0.45233	Membership < 0.6		-0.0315766	0.0465264	0.040473
ESP0125		1.90633	0.469758	0.290918	0.116717		0	0.125959	0	0	0.462162	0	0.411879	Membership < 0.6	0.462162		0.0307442	0.0170654	0.0094738	0.386563	0.0048984	0.009582	0.415482	0.0198558	0.106336	0.415482	Membership < 0.6		-0.021781	0.0180799	0.0471008
ESP0126		1.78447	0.467089	0.256605	0.220897		0	0.113199	0	0	0.230241	0	0.65656	Corn Belt Dent	0.65656		0.044723	0.0380192	0.0021624	0.603585	0.021662	0.0142556	0.252838	0.0121088	0.0106466	0.603585	4		-0.0278237	0.0634157	0.0419526
ESP0127		1.58645	0.458341	0.183344	0.443332		0.197838	0.135891	0	0.183099	0.000773156	0	0.482398	Membership < 0.6	0.482398		0.789818	0.0064658	0.0441372	0.0692574	0.0273756	0.0021976	0.0486694	0.0120684	1e-05	0.789818	1		-0.00792154	0.0852071	0.0169017
ESP0128		1.70613	0.453965	0.204443	0.379272		0	0.37883	0.0798766	0	0.0699956	0.471297	0	Membership < 0.6	0.471297		0.0029344	0.739601	0.1604	0.0373496	0.0329556	0.0061766	0.0023516	0.008967	0.009265	0.739601	2		-0.108563	-0.0161371	-0.030564
ESP0129		1.83026	0.451113	0.2545	0.227288		0.0399896	0.39527	0.101873	0.00987343	0.132409	0.260589	0.0599969	Membership < 0.6	0.39527		0.0245164	0.3848	0.0065422	0.162136	0.202848	0.177339	0.0050134	0.0240792	0.0127262	0.3848	Membership < 0.6		-0.0620333	0.00815348	-0.0153457
ESP0130		1.77529	0.449284	0.228133	0.307345		0.0151311	0.0598834	0.0489894	0.0143627	0.777955	0.0232877	0.0603907	Pyrennean-Galician	0.777955		0.00427	0.0273606	0.0099968	0.045861	0.0193124	0.172792	0.665582	0.0238234	0.031001	0.665582	7		-0.00639538	-0.0547147	0.0668915
ESP0131		1.80886	0.452975	0.248631	0.245109		0.0881502	0.00978231	0	0.0666516	0.78753	0.0341819	0.0137042	Pyrennean-Galician	0.78753		0.0469966	0.0084584	0.0227068	0.0215646	0.0402856	0.0201608	0.395617	0.085406	0.358804	0.395617	Membership < 0.6		0.0110184	-0.0489438	0.0361132
ESP0132		1.68888	0.434593	0.188314	0.428244		0	0.349815	0.087847	0	0.0406339	0.521704	0	Membership < 0.6	0.521704		1e-05	0.811986	0.11666	1e-05	0.0633264	1e-05	0.0052568	1e-05	0.0027314	0.811986	2		-0.122016	-0.030029	-0.0372225
ESP0133		1.7597	0.451947	0.228948	0.30487		0	0.509032	0.0390037	0	0	0.451964	0	Membership < 0.6	0.509032		0.017386	0.812563	0.0422564	0.0472474	0.0545212	0.0044252	0.0156826	0.0048302	0.001087	0.812563	2		-0.118144	-0.006363	-0.0241511
ESP0134		1.80207	0.462806	0.253646	0.229881		0.0610123	0.104209	0.0930226	0.00423073	0.639421	0.0271628	0.0709411	Pyrennean-Galician	0.639421		0.030796	0.0802956	0.022893	0.0378858	0.0386624	0.264648	0.518282	0.0065272	1e-05	0.518282	Membership < 0.6		-0.0104854	-0.0423408	0.0583576
ESP0135		1.81347	0.463829	0.263446	0.200129		0.0483811	0.120751	0.0670705	0.0240544	0.462716	0.0210171	0.256011	Membership < 0.6	0.462716		0.0157814	0.0417356	0.0305986	0.193483	0.0002978	0.143678	0.508721	0.0536598	0.0120446	0.508721	Membership < 0.6		-0.0170391	-0.00759966	0.0499638
ESP0136		1.74825	0.462888	0.234587	0.287749		0	0.0929522	7.91191e-05	0.0259009	0.796309	0.0162305	0.0685286	Pyrennean-Galician	0.796309		0.0174572	0.0179702	0.0200664	0.0617748	0.0076292	0.0055114	0.766943	0.0518574	0.0507896	0.766943	7		-0.0121775	-0.0517407	0.0675288
ESP0137		1.75192	0.452302	0.233713	0.290404		0.363835	0.0481958	0	0.056749	0.27786	0.0666704	0.186689	Membership < 0.6	0.363835		0.0190336	0.166348	0.0117418	0.184964	0.0066438	0.106726	0.0467388	0.341877	0.115925	0.341877	Membership < 0.6		0.0277572	0.00438703	0.000374974
ESP0138		1.64219	0.448254	0.165354	0.497954		0	0.30329	0.110195	0	0.0295049	0.557011	0	Membership < 0.6	0.557011		1e-05	0.716648	0.237328	1e-05	0.004041	4.8e-05	0.0071772	0.004772	0.0299662	0.716648	2		-0.118639	-0.0309278	-0.0423354
ESP0139		1.73159	0.448653	0.223752	0.320646		0	0	0	0.0307231	0.963375	0.00590217	0	Pyrennean-Galician	0.963375		0.0215074	0.013221	0.0267368	0.0153062	0.0172572	0.0322944	0.31068	0.0513422	0.511655	0.511655	Membership < 0.6		0.00567529	-0.0572027	0.0344037
ESP0140		1.65868	0.46227	0.203717	0.381475		0	0.042074	0.074065	0	0.860897	0.0229642	0	Pyrennean-Galician	0.860897		0.0016838	0.0021712	0.0301668	1e-05	0.012594	0.0405914	0.885436	1e-05	0.027337	0.885436	7		-0.0128628	-0.0801506	0.0816527
ESP0141		1.69721	0.46098	0.212948	0.35345		0	0.0694213	0.078131	0	0.818883	0.0335645	0	Pyrennean-Galician	0.818883		0.0102336	0.0433832	0.0138034	0.017103	0.0301792	0.114859	0.768238	0.0021906	1e-05	0.768238	7		-0.0145883	-0.0703026	0.0759366
ESP0142		1.74628	0.46119	0.232528	0.294001		0.00558281	0.0655515	0.00473955	0.0629582	0.821022	0.0150671	0.0250788	Pyrennean-Galician	0.821022		0.0240712	1e-05	0.0236276	0.018999	0.013315	0.0140004	0.750381	0.061876	0.0937198	0.750381	7		-0.00452578	-0.0600041	0.0670931
ESP0143		1.75534	0.456051	0.211673	0.357322		0.0165778	0.049238	0.000244155	0.00499198	0.750561	0.0967827	0.0816048	Pyrennean-Galician	0.750561		1e-05	0.020146	0.057786	0.0972744	0.0634158	0.0607086	0.377979	0.0267346	0.295945	0.377979	Membership < 0.6		-0.00548775	-0.0401942	0.0325553
ESP0144		1.78592	0.462666	0.248729	0.244811		0	0.154425	0	0	0.719255	0	0.12632	Pyrennean-Galician	0.719255		0.0288586	0.0752548	0.0122966	0.169217	1e-05	0.0053282	0.540527	0.0280358	0.140472	0.540527	Membership < 0.6		-0.0160559	-0.0326746	0.0570601
ESP0145		1.64762	0.46249	0.19575	0.405664		0	0.0748202	0.022683	0	0.894162	0.00833456	0	Pyrennean-Galician	0.894162		1e-05	0.0026056	0.0115926	0.0024658	0.0134258	1e-05	0.945067	0.012972	0.0118516	0.945067	7		-0.0129864	-0.0817528	0.0848628
ESP0146		1.86174	0.466016	0.280367	0.148752		0.0044498	0.111157	0.0233262	0.00338222	0.356093	0	0.501592	Membership < 0.6	0.501592		0.0202226	0.0526142	0.0017802	0.462519	0.0231412	0.0711506	0.272501	0.0394636	0.0566078	0.462519	Membership < 0.6		-0.0226246	0.0301672	0.0449735
ESP0147		1.69665	0.467506	0.218803	0.335673		0	0.0897914	0.0686733	0.00859706	0.766639	0.0431403	0.0231594	Pyrennean-Galician	0.766639		0.001143	1e-05	0.0153116	0.033155	0.0185018	0.123778	0.79392	0.0047054	0.0094746	0.79392	7		-0.0167997	-0.0625355	0.0763043
ESP0148		1.47587	0.462	0.126751	0.615159		0	0.348819	0.071622	0	0	0.579559	0	Membership < 0.6	0.579559		1e-05	0.89942	0.10051	1e-05	1e-05	1e-05	1e-05	1e-05	1e-05	0.89942	2		-0.132664	-0.034699	-0.0476499
ESP0149		1.55869	0.459502	0.148045	0.550507		0	0.336541	0.0967841	0	0.0202939	0.546381	0	Membership < 0.6	0.546381		1e-05	0.754362	0.22952	1e-05	1e-05	1e-05	1e-05	1e-05	0.016059	0.754362	2		-0.123687	-0.0326302	-0.0423454
ESP0150		1.68986	0.460746	0.224548	0.318229		0.129814	0.0507251	0.0404278	0.00250489	0.388	0.321165	0.0673638	Membership < 0.6	0.388		0.0096248	0.167044	0.0952654	0.0828174	0.15403	0.0145718	0.0551042	0.174854	0.246688	0.246688	Membership < 0.6		-0.0164636	-0.0257383	-0.0153695
ESP0151		1.57351	0.456996	0.159758	0.514944		0.0302521	0	0	0	0.969748	0	0	Pyrennean-Galician	0.969748		0.031484	0.0280076	0.0408378	0.0084222	0.0518842	1e-05	0.304246	0.110302	0.424807	0.424807	Membership < 0.6		0.0132807	-0.0551099	0.0324639
ESP0152		1.62758	0.463216	0.194779	0.408613		0	0.390098	0.0149134	0.0473948	0.0407471	0.151142	0.355705	Membership < 0.6	0.390098		0.0449566	0.418658	0.0210414	0.400438	0.0113424	0.0233904	0.0181274	0.062036	1e-05	0.418658	Membership < 0.6		-0.0650635	0.0495849	0.00221051
ESP0153		1.63459	0.460065	0.195617	0.406069		0	0.242319	0.0899537	0	0.307915	0.359813	0	Membership < 0.6	0.359813		1e-05	0.530874	0.117177	1e-05	0.0445074	0.0493304	0.10506	0.0227352	0.130296	0.530874	Membership < 0.6		-0.0764124	-0.034525	-0.0156218
ESP0154		1.71519	0.461305	0.191495	0.418585		0	0.116203	0.0852533	0	0.351569	0.434211	0.012763	Membership < 0.6	0.434211		0.005731	0.379124	0.186599	0.0069222	0.0971558	0.03795	0.0005588	0.0782618	0.207698	0.379124	Membership < 0.6		-0.0565525	-0.0357774	-0.0307029
ESP0155		1.7623	0.459191	0.243759	0.259902		0.207949	0.0446456	0.00496467	0.0350463	0.373143	0.218048	0.116203	Membership < 0.6	0.373143		0.0193086	0.030105	0.0727532	0.114394	0.193903	0.0523328	0.129697	0.16539	0.222117	0.222117	Membership < 0.6		0.00366133	-0.0146351	-0.00633713
ESP0156		1.76128	0.461684	0.236502	0.281933		0.171198	0.0285769	0.0168895	0	0.320673	0.152079	0.310584	Membership < 0.6	0.320673		0.0386688	0.0431	0.0458582	0.191962	0.0199474	0.0829458	0.0259194	0.160313	0.391286	0.391286	Membership < 0.6		0.00193035	0.0109844	-0.00751363
ESP0157		1.56907	0.456503	0.169331	0.485878		0.0569213	0.00641363	0.0225012	0.0255691	0.798702	0.0898924	0	Pyrennean-Galician	0.798702		0.0261488	0.0672288	0.029366	0.0325504	0.010205	0.0232476	0.0711198	0.0997626	0.640371	0.640371	9		0.0054313	-0.0457885	0.00333279
ESP0158		1.68871	0.463399	0.222602	0.324138		0	0.099494	0.0380409	0	0.365164	0.366837	0.130464	Membership < 0.6	0.366837		0.0371676	0.293155	0.174736	0.0567358	0.0418716	0.0211114	0.0596754	0.0205382	0.295009	0.295009	Membership < 0.6		-0.0504263	-0.0172279	-0.0197651
ESP0159		1.56693	0.462357	0.18513	0.437908		0.0186124	0.0392713	0.0619192	0	0.880197	0	0	Pyrennean-Galician	0.880197		0.0298922	0.0601558	0.030546	0.0656236	0.023917	0.171479	0.194619	0.038319	0.385449	0.385449	Membership < 0.6		0.00392681	-0.0406891	0.0217465
ESP0160		1.78349	0.430853	0.236093	0.283177		0.00711619	0.0483546	0.00871769	0.016663	0.568915	0.10626	0.243974	Membership < 0.6	0.568915		0.0136296	0.10105	0.0359614	0.263002	0.0753824	0.0452236	0.0816198	0.056039	0.328092	0.328092	Membership < 0.6		-0.0149568	-0.00454421	0.0128978
ESP0161		1.71203	0.447286	0.226458	0.312431		0.0517204	0.209145	0	0.0314994	0.282057	0.192611	0.232967	Membership < 0.6	0.282057		0.0786192	0.187626	0.0336586	0.293963	0.101384	0.101608	0.0903974	0.0530928	0.0596514	0.293963	Membership < 0.6		-0.0316395	0.0140366	0.000966005
ESP0162		1.66624	0.450316	0.184155	0.440869		0	0.349313	0.0823559	0	0.12039	0.439333	0.00860719	Membership < 0.6	0.439333		0.0145698	0.688121	0.0836162	0.0575528	0.0157328	0.0075106	0.0502436	0.0612444	0.0214096	0.688121	2		-0.0943243	-0.016666	-0.0253652
ESP0163		1.70712	0.461473	0.213219	0.352627		0.0253718	0.336718	0.0582485	0.0329781	0.311717	0.142229	0.0927374	Membership < 0.6	0.336718		0.0416494	0.418032	0.0601052	0.115448	0.0171368	0.0229702	0.164188	0.0957354	0.0647344	0.418032	Membership < 0.6		-0.0478848	-0.00143623	0.00642145
ESP0164		1.57795	0.457143	0.186086	0.435008		0.0557548	0.182823	0.0343099	0.0322479	0.272897	0.421968	0	Membership < 0.6	0.421968		0.000208	0.474417	0.142582	1e-05	0.0611968	0.0389866	1e-05	0.0710362	0.211554	0.474417	Membership < 0.6		-0.0501851	-0.0281281	-0.0321231
ESP0165		1.64083	0.442956	0.191547	0.418426		0.0678816	0.244073	0.0320148	0.0370452	0.176262	0.440312	0.00241143	Membership < 0.6	0.440312		0.0056452	0.437985	0.180799	0.0444816	0.0575024	0.0819364	0.0199188	0.161043	0.0106878	0.437985	Membership < 0.6		-0.0556525	-0.0184636	-0.0345853
ESP0166		1.80407	0.457942	0.236952	0.280568		0	0.126553	0.055892	0	0.601551	0.0012906	0.214713	Pyrennean-Galician	0.601551		0.0390316	0.0248322	0.011242	0.142445	0.0117578	0.100689	0.638828	1e-05	0.0311644	0.638828	7		-0.0219949	-0.022491	0.0656499
ESP0167		1.79485	0.449174	0.257369	0.218578		0.152975	0.0389939	0.0155926	0.0320785	0.449769	0	0.310591	Membership < 0.6	0.449769		0.0526062	0.0016556	0.0028346	0.242087	0.0025626	0.098202	0.447647	0.137887	0.014518	0.447647	Membership < 0.6		0.00664329	-0.00133992	0.0491793
ESP0168		1.76529	0.454415	0.243246	0.26146		0.0777407	0.0814585	0.0366528	0.0191873	0.728975	0.00582408	0.0501614	Pyrennean-Galician	0.728975		0.014363	0.0225746	0.0146994	0.0728344	0.0375948	0.072155	0.681347	0.0748758	0.0095558	0.681347	7		7.1632e-05	-0.0521	0.0672175
ESP0169		1.82304	0.460134	0.263651	0.199506		0	0.17881	0.0606322	0	0.553553	0.0113581	0.195647	Membership < 0.6	0.553553		0.0386916	0.044882	0.0168302	0.173163	0.0496646	0.0773924	0.598065	0.001018	0.0002938	0.598065	Membership < 0.6		-0.027962	-0.0194935	0.0617053
ESP0170		1.83718	0.461944	0.264432	0.197134		0.0419763	0.105552	0.036584	0.0160184	0.607246	0.0152585	0.177364	Pyrennean-Galician	0.607246		0.0355212	0.0052262	0.0014874	0.156515	0.0078976	0.108182	0.613384	0.0413084	0.0304782	0.613384	7		-0.0120484	-0.0274691	0.0619961
ESP0171		1.84918	0.467256	0.276657	0.160016		0	0.150123	0.0341182	0.0127873	0.411722	0	0.39125	Membership < 0.6	0.411722		0.0452104	0.0494012	0.0017472	0.370089	0.014207	0.0631648	0.443985	0.0056618	0.0065332	0.443985	Membership < 0.6		-0.0260653	0.0153629	0.0534542
ESP0172		1.79301	0.449601	0.244899	0.25644		0.00966543	0.100184	0.0957382	0.0168081	0.656459	0.0129166	0.108229	Pyrennean-Galician	0.656459		1e-05	0.0562562	0.0133724	0.11006	0.0114644	0.200698	0.605425	1e-05	0.0027034	0.605425	7		-0.0167093	-0.0373373	0.0616051
ESP0173		1.83526	0.457645	0.259858	0.21102		0	0.108451	0.0887906	0.0136111	0.655333	0.048971	0.0848436	Pyrennean-Galician	0.655333		0.0125902	0.0600578	0.0104524	0.0773302	0.0120412	0.219396	0.602668	1e-05	0.0054546	0.602668	7		-0.0202309	-0.0442044	0.0608074
ESP0174		1.76286	0.457467	0.233044	0.292434		0	0.0827209	0.124269	0.00442959	0.752071	0.03651	0	Pyrennean-Galician	0.752071		0.000943	0.0407794	0.0319852	0.0125582	0.0180782	0.108338	0.780056	0.0072514	1e-05	0.780056	7		-0.0183872	-0.0649198	0.0726035
ESP0175		1.67777	0.454055	0.207112	0.371169		0	0.0862275	0.0604579	0	0.834207	0.0191075	0	Pyrennean-Galician	0.834207		1e-05	1e-05	0.0238868	0.0074666	0.0154606	0.123114	0.824949	1e-05	0.0050924	0.824949	7		-0.0140298	-0.070895	0.0801284
ESP0176		1.74069	0.446732	0.228499	0.306234		0.0247988	0.0314458	0.0670335	0	0.816734	0.0268296	0.0331585	Pyrennean-Galician	0.816734		0.0116024	0.00839	0.0066244	0.0329402	0.009766	0.170327	0.699641	0.0335596	0.02715	0.699641	7		-0.00383922	-0.0622545	0.0672243
ESP0177		1.66308	0.460298	0.196927	0.402092		0	0.0968303	0	0	0.900848	0.0023216	0	Pyrennean-Galician	0.900848		0.0030806	0.023652	1e-05	1e-05	0.0190208	1e-05	0.899421	0.0205958	0.0342	0.899421	7		-0.0110645	-0.0778255	0.0810178
ESP0178		1.78831	0.460525	0.225617	0.314984		0.026204	0.0490711	0.069094	0.0096937	0.804479	0.0335967	0.00786118	Pyrennean-Galician	0.804479		0.0125192	0.0043432	0.0259996	0.0328698	0.008888	0.149345	0.734149	0.025886	0.0060008	0.734149	7		-0.00522611	-0.0663067	0.0706066
ESP0179		1.68311	0.459205	0.213632	0.351372		0.292003	0	0	0	0.671751	0	0.0362463	Pyrennean-Galician	0.671751		0.0200358	0.008839	0.0141368	0.0449974	0.035008	0.0545754	0.159077	0.273618	0.389713	0.389713	Membership < 0.6		0.0440223	-0.0251084	0.0154655
ESP0180		1.66368	0.459827	0.204129	0.380224		0	0.0660446	0	0	0.927582	0.00637378	0	Pyrennean-Galician	0.927582		0.0034284	0.0063594	0.0038486	1e-05	0.0168094	1e-05	0.891646	0.0181924	0.0596956	0.891646	7		-0.00606443	-0.0810039	0.0803323
ESP0181		1.64792	0.461476	0.205821	0.375087		0	0.0757699	0	0.0137078	0.910522	0	0	Pyrennean-Galician	0.910522		0.0083866	0.0012392	1e-05	1e-05	0.0132288	1e-05	0.876803	0.0318012	0.0685106	0.876803	7		-0.00511503	-0.0738618	0.080064
ESP0182		1.82107	0.456331	0.254324	0.227824		0	0.122541	0.0443335	0.000557554	0.560075	0.0111448	0.261348	Membership < 0.6	0.560075		0.030409	0.0463136	0.0158108	0.22087	0.0069632	0.102526	0.56661	0.007763	0.0027348	0.56661	Membership < 0.6		-0.0232429	-0.0140836	0.0624857
ESP0183		1.77657	0.453652	0.236033	0.283359		0	0.12399	0.0143402	0	0.767818	0.0171517	0.0767002	Pyrennean-Galician	0.767818		0.000178	0.0297066	0.001482	0.0819178	0.0303288	0.0267848	0.73216	0.0602068	0.0372354	0.73216	7		-0.0159602	-0.0501297	0.0676997
ESP0184		1.83807	0.456144	0.259903	0.210884		0.0353644	0.0881401	0.0330582	0.00927719	0.704742	0.00807011	0.121348	Pyrennean-Galician	0.704742		0.0323968	0.010754	0.0121838	0.0823214	0.021594	0.0955036	0.683548	0.051387	0.0103116	0.683548	7		-0.00816253	-0.0424827	0.0666219
ESP0185		1.74223	0.458461	0.232817	0.293123		0.0158724	0.0879685	0.0170311	0.0295065	0.734596	0.0305967	0.0844288	Pyrennean-Galician	0.734596		0.0185282	0.008087	0.0028902	0.0754448	0.0552788	0.0473038	0.679869	0.0496024	0.062996	0.679869	7		-0.0107193	-0.0487514	0.0642803
ESP0186		1.65744	0.442342	0.191379	0.418935		0	0.0868986	0.0112083	0	0.868912	0	0.032981	Pyrennean-Galician	0.868912		0.0052652	1e-05	0.0172452	0.0204688	0.0209432	0.0116748	0.836601	0.038468	0.0493238	0.836601	7		-0.00858399	-0.0632729	0.0777274
ESP0187		1.73911	0.458639	0.247654	0.248075		0.0742306	0.0418648	0.00847298	0.0342498	0.642298	0.0297124	0.169171	Pyrennean-Galician	0.642298		0.0118556	0.0041256	0.0139696	0.221366	0.0400396	0.0276458	0.451551	0.0793448	0.150102	0.451551	Membership < 0.6		0.0023589	-0.0266724	0.0447749
ESP0188		1.73142	0.463326	0.229654	0.302727		0.0480546	0.08108	0.0168826	0.00308231	0.801841	0	0.0490595	Pyrennean-Galician	0.801841		0.019179	0.0052468	0.0108568	0.0560108	0.0370966	0.0195482	0.725684	0.0591138	0.0672644	0.725684	7		0.000737646	-0.0565007	0.0710599
ESP0189		1.67124	0.461982	0.215718	0.345039		0.077996	0.0736194	0	0.0224527	0.675635	0	0.150297	Pyrennean-Galician	0.675635		0.0210508	0.0111682	0.0270364	0.14288	0.009796	0.0402338	0.627196	0.0881816	0.0324564	0.627196	7		0.00276617	-0.0329515	0.0643464
ESP0190		1.61524	0.452998	0.184212	0.440696		0	0.0664539	0.100036	0	0.780629	0.0528807	0	Pyrennean-Galician	0.780629		1e-05	0.0076476	0.007907	0.000273	1e-05	0.110417	0.847023	0.0050478	0.0216652	0.847023	7		-0.019896	-0.0747284	0.0738934
ESP0191		1.75278	0.46328	0.236573	0.281718		0.0360928	0.0461577	0.0878327	0.0102982	0.788294	0.0313244	0	Pyrennean-Galician	0.788294		0.0062176	0.0054554	1e-05	0.0195758	0.0203068	0.140827	0.611163	0.0424002	0.154045	0.611163	7		-0.00462926	-0.0625515	0.0600079
ESP0192		1.61644	0.45532	0.195002	0.407936		0	0.0424782	0.0320643	0	0.880254	0.0452032	0	Pyrennean-Galician	0.880254		1e-05	1e-05	0.0188968	0.0038146	0.009986	0.0572732	0.907194	0.0010964	0.0017188	0.907194	7		-0.0117556	-0.0831622	0.0799797
ESP0193		1.82304	0.455725	0.254133	0.228403		0.0782611	0.0497839	0.0173356	0.0312378	0.697325	0	0.126057	Pyrennean-Galician	0.697325		0.017621	1e-05	1e-05	0.161947	0.0098892	0.0934428	0.546944	0.0688508	0.101285	0.546944	Membership < 0.6		0.00352644	-0.0367564	0.0618416
ESP0194		1.70084	0.454085	0.213189	0.352717		0.0300309	0.00476594	0.093959	0	0.858485	0.0127589	0	Pyrennean-Galician	0.858485		1e-05	0.0036138	0.0119062	1e-05	1e-05	0.230805	0.70154	0.0119924	0.0401132	0.70154	7		0.000229697	-0.0750774	0.0699244
ESP0195		1.67179	0.46515	0.202933	0.383855		0.188526	0.0954526	0	0.118026	0	0	0.597995	Membership < 0.6	0.597995		0.942798	0.0037864	1e-05	0.0362198	0.0017966	1e-05	1e-05	0.0153588	1e-05	0.942798	1		-0.00467779	0.100394	0.0231589
ESP0196		1.58188	0.457979	0.176179	0.465085		0.216248	0.0938674	0.000209931	0.117463	0	0	0.572212	Membership < 0.6	0.572212		0.974295	1e-05	1e-05	1e-05	1e-05	1e-05	1e-05	0.025073	0.0005716	0.974295	1		-0.00010786	0.0965466	0.0201475
ESP0197		1.83748	0.466797	0.270134	0.17982		0	0.179513	0.0341898	0	0.417355	0.00224762	0.366694	Membership < 0.6	0.417355		0.0463752	0.0724086	0.0210986	0.349678	0.0001234	0.045857	0.4406	0.0025234	0.0213358	0.4406	Membership < 0.6		-0.0333585	0.0123803	0.0551246
ESP0198		1.30805	0.457243	0.111725	0.660782		0.20886	0.143349	0	0.157299	0	0	0.490492	Membership < 0.6	0.490492		0.99992	1e-05	1e-05	1e-05	1e-05	1e-05	1e-05	1e-05	1e-05	0.99992	1		-0.00693368	0.0969328	0.0188274
ESP0199		1.69033	0.460101	0.213489	0.351806		0.184259	0.119306	0	0.0957887	0	0	0.600647	Corn Belt Dent	0.600647		0.911974	0.0034018	0.0072076	0.0273664	0.0021164	0.040037	1e-05	0.0078774	1e-05	0.911974	1		-0.00644087	0.100953	0.0214311
ESP0200		1.68649	0.458423	0.216168	0.343674		0	0.244249	0.0314932	0.0630674	0.132932	0.257372	0.270887	Membership < 0.6	0.270887		0.306565	0.499437	0.0434176	0.088013	1e-05	1e-05	0.0123822	0.0256262	0.0245382	0.499437	Membership < 0.6		-0.065266	0.0310057	-0.00984027
ESP0201		1.73168	0.462755	0.229418	0.303444		0	0.12144	0.0336772	0	0.575805	0	0.269077	Membership < 0.6	0.575805		0.0207334	0.0492524	0.0097454	0.251052	0.0141724	0.0829806	0.543498	0.0096968	0.0188696	0.543498	Membership < 0.6		-0.0181976	-0.0146029	0.0624142
PRT0202		1.74496	0.44261	0.22471	0.317737		0.443706	0	0.247965	0	0.308329	0	0	Membership < 0.6	0.443706		0.0020624	0.0024522	0.0144404	1e-05	0.006757	0.793028	0.0140446	0.139252	0.0279532	0.793028	6		0.0405676	-0.0252297	0.016466
PRT0203		1.85067	0.44233	0.265269	0.194592		0.196	0.182914	0.228914	0.0501958	0.280586	0.0180355	0.0433546	Membership < 0.6	0.280586		0.0291308	0.184672	0.02228	0.129284	0.000929	0.569615	0.0063662	0.031736	0.0259854	0.569615	Membership < 0.6		-0.0114862	-0.00441319	0.0117555
PRT0204		1.75132	0.445756	0.226282	0.312964		0.387516	0	0.291539	0.0250604	0.295885	0	0	Membership < 0.6	0.387516		0.0040856	0.0080996	0.0225486	0.000305	0.0004014	0.854322	1e-05	0.0765542	0.033673	0.854322	6		0.0291703	-0.0251174	0.0133359
PRT0205		1.80719	0.446729	0.250925	0.238144		0.160227	0	0.183776	0.0676325	0.518674	0.0696901	0	Membership < 0.6	0.518674		0.0190922	0.0423584	0.0660578	1e-05	1e-05	0.501454	0.276067	0.0449558	0.049995	0.501454	Membership < 0.6		0.00300263	-0.0449605	0.0334412
PRT0206		1.81394	0.446895	0.246484	0.251627		0.0369261	0.0585632	0.117736	0.0429256	0.654408	0.0376594	0.0517814	Pyrennean-Galician	0.654408		0.0049602	0.0231726	0.0248362	0.0210296	0.0346416	0.34552	0.537963	0.0029796	0.004898	0.537963	Membership < 0.6		-0.011942	-0.0464685	0.0574814
PRT0207		1.82253	0.446499	0.248777	0.244665		0.0911887	0	0.178567	0.037319	0.594369	0.0364517	0.0621047	Membership < 0.6	0.594369		0.0235122	0.0309126	0.0112942	0.010467	0.0140818	0.477965	0.407871	0.0191606	0.004736	0.477965	Membership < 0.6		-0.00418485	-0.0421012	0.0482298
PRT0208		1.80664	0.44214	0.247674	0.248015		0.205673	0	0.209425	0.0565468	0.462223	0.0561794	0.00995324	Membership < 0.6	0.462223		0.0295818	0.0135626	0.0315284	1e-05	0.0256868	0.638842	0.19372	0.0337246	0.033343	0.638842	6		0.00745762	-0.0366246	0.0292958
PRT0209		1.80143	0.446046	0.246276	0.252258		0.242619	0	0.206859	0.0407777	0.455418	0.00859936	0.0457263	Membership < 0.6	0.455418		0.0145286	0.0141992	0.0039436	0.0301	0.0175666	0.675077	0.223565	0.0182288	0.002791	0.675077	6		0.0146871	-0.0302777	0.0319536
PRT0210		1.78695	0.459201	0.233014	0.292524		0	0.528866	0.0660125	0.0612166	0.0909315	0.152246	0.100727	Membership < 0.6	0.528866		0.0024474	0.454264	0.0387868	0.262602	0.0194004	0.176281	0.0374002	0.0088078	1e-05	0.454264	Membership < 0.6		-0.0770572	0.023351	0.000609321
PRT0211		1.81467	0.453295	0.247977	0.247095		0	0.464918	0.0608194	0.0943988	0.163023	0.142079	0.0747615	Membership < 0.6	0.464918		0.0106084	0.435514	0.0045866	0.254957	0.0341372	0.176658	0.073597	0.0009248	0.0090174	0.435514	Membership < 0.6		-0.0684131	0.0178951	0.00307511
PRT0212		1.78144	0.4459	0.237971	0.277476		0.327631	0	0.243083	0.0126319	0.336511	0.0235439	0.0565992	Membership < 0.6	0.336511		0.009378	0.0070278	0.0174386	0.0612306	0.0113742	0.648424	0.137748	0.0825326	0.024846	0.648424	6		0.0221172	-0.0212304	0.0208597
PRT0213		1.7966	0.444137	0.238822	0.27489		0.275687	0	0.247228	0.0446057	0.373984	0.028203	0.0302926	Membership < 0.6	0.373984		0.004918	0.0331794	0.0419918	0.0256532	0.0091136	0.584401	0.147055	0.0935184	0.0601694	0.584401	Membership < 0.6		0.0138239	-0.0266541	0.019862
PRT0214		1.52815	0.454291	0.139662	0.575958		0.539056	0.0627818	0.011309	0	0.0247158	0	0.362137	Membership < 0.6	0.539056		0.004934	0.0023076	0.0282432	0.393046	0.0394498	0.0322886	0.0393092	0.42417	0.0362516	0.42417	Membership < 0.6		0.0525055	0.0396602	0.00131442
PRT0215		1.85841	0.445752	0.263389	0.200299		0.207541	0.023615	0.228856	0.00811193	0.390885	0.0867699	0.0542214	Membership < 0.6	0.390885		0.0218598	0.0721236	0.0395596	0.0073114	0.0178294	0.576439	0.162097	0.0378486	0.0649322	0.576439	Membership < 0.6		0.00124004	-0.0265395	0.0175956
PRT0216		1.82048	0.453177	0.250798	0.23853		0.233969	0	0.25307	0	0.460046	0.0529152	0	Membership < 0.6	0.460046		0.0157326	0.029063	0.037729	0.0036264	0.0069442	0.594545	0.185995	0.0320956	0.0942692	0.594545	Membership < 0.6		0.0107296	-0.0381665	0.0233228
PRT0217		1.79199	0.45154	0.235442	0.285153		0.109044	0	0.152594	0.0440526	0.64709	0.0472198	0	Pyrennean-Galician	0.64709		0.0152398	0.0022104	0.0342108	0.0032542	0.041671	0.400914	0.460951	0.0403412	0.0012072	0.460951	Membership < 0.6		0.00233079	-0.0542832	0.0494607
PRT0218		1.789	0.445114	0.244898	0.256442		0.24856	0	0.260321	0	0.435933	0.0551853	0	Membership < 0.6	0.435933		1e-05	0.0378968	0.0473812	0.0047464	0.0205496	0.594018	0.193863	0.0740006	0.0275346	0.594018	Membership < 0.6		0.010963	-0.0363482	0.021287
PRT0219		1.66539	0.442764	0.19487	0.408337		0.320593	0	0.204221	0.0457176	0.429468	0	0	Membership < 0.6	0.429468		1e-05	0.0016414	0.003209	1e-05	1e-05	0.812098	0.110862	0.0204148	0.0517446	0.812098	6		0.0258404	-0.0355159	0.0265015
PRT0220		1.73441	0.442247	0.213492	0.351798		0.294533	0	0.264101	0.0306357	0.359667	0.0341987	0.0168648	Membership < 0.6	0.359667		0.0083686	0.0172344	0.0140016	0.0041778	0.008187	0.79561	0.0811108	0.0567302	0.014579	0.79561	6		0.0162436	-0.0263153	0.0191018
PRT0221		1.66931	0.459082	0.196957	0.401999		0.0545841	0.121245	0	0	0.0667962	0	0.757375	Corn Belt Dent	0.757375		0.0360378	0.0106256	1e-05	0.710858	1e-05	0.111985	0.106071	1.06e-05	0.0243918	0.710858	4		-0.0235276	0.0909632	0.0279487
PRT0222		1.7497	0.439259	0.216557	0.34249		0.152722	0	0.138411	0.0489549	0.634703	0.0252085	0	Pyrennean-Galician	0.634703		0.0049386	1e-05	0.0178038	0.0146288	0.0102976	0.464104	0.444704	0.0166648	0.0268482	0.464104	Membership < 0.6		0.00932971	-0.0528969	0.0472909
PRT0223		1.8083	0.446139	0.239792	0.271945		0.0634633	0.0791402	0.0998257	0.0337731	0.410879	0.0468659	0.266052	Membership < 0.6	0.410879		0.008514	0.0374278	1e-05	0.251308	0.0283114	0.439118	0.19007	1e-05	0.0452296	0.439118	Membership < 0.6		-0.0157047	0.00376962	0.0312046
ESP0224		1.82782	0.460064	0.246518	0.251523		0.0940408	0.0201768	0	0.00761247	0.524153	0	0.354017	Membership < 0.6	0.524153		0.0322186	0.0095214	1e-05	0.340966	0.0068436	0.0023374	0.232149	0.143551	0.232402	0.340966	Membership < 0.6		0.00581486	0.0103962	0.0356974
ESP0226		1.81467	0.460824	0.230813	0.299207		0	0.950576	0.0040418	0.0122428	0	0.0331394	0	Caribbean	0.950576		0.0581868	0.621736	1e-05	0.304826	1e-05	0.0151614	4.94e-05	1e-05	1e-05	0.621736	2		-0.0991364	0.0413555	0.000462824
ESP0227		1.76034	0.456084	0.21372	0.351106		0	0.093048	0.00561549	0	0.800475	0.0344309	0.0664309	Pyrennean-Galician	0.800475		0.0315564	0.0413114	0.0585144	0.0920298	0.0149616	0.0162958	0.287547	0.0076698	0.450113	0.450113	Membership < 0.6		-0.0093062	-0.0383997	0.032867
ESP0228		1.81005	0.456675	0.23303	0.292476		0	0.0550802	0.0194416	0.0644148	0.802422	0.0586411	0	Pyrennean-Galician	0.802422		0.0147272	0.0896896	0.052287	0.0880648	0.006381	0.030497	0.331178	0.0425032	0.344672	0.344672	Membership < 0.6		-0.00701962	-0.0466649	0.0256477
ESP0229		1.8974	0.45894	0.27496	0.165169		0	0.450787	0.0139955	0.0208542	0.109214	0.154634	0.250515	Membership < 0.6	0.450787		0.0350234	0.474139	0.0338008	0.313881	0.0185624	0.0517598	0.0200192	0.019591	0.033223	0.474139	Membership < 0.6		-0.0735534	0.0347666	0.0022604
ESP0230		1.67888	0.460264	0.164596	0.500254		0	0.34138	0.0937963	0	0.102993	0.461831	0	Membership < 0.6	0.461831		0.001257	0.771158	0.116513	1e-05	0.0503936	0.0023958	0.0019544	1e-05	0.0563082	0.771158	2		-0.114669	-0.0290203	-0.0306224
ESP0231		1.82616	0.455852	0.212393	0.355135		0	0.382288	0.0434076	0.00239239	0.0941353	0.366648	0.11113	Membership < 0.6	0.382288		0.001953	0.637124	0.094155	0.126403	0.0709614	0.0147076	0.024428	0.0182482	0.01202	0.637124	2		-0.0935039	0.00463539	-0.0208068
ESP0232		1.6726	0.459898	0.188256	0.428419		0	0.415694	0.0679909	0	0.0875218	0.428793	0	Membership < 0.6	0.428793		0.0033658	0.7246	0.102061	0.0923754	0.0402214	1e-05	0.005318	1e-05	0.0320384	0.7246	2		-0.108697	-0.00939462	-0.0247302
ESP0233		1.74915	0.454663	0.20801	0.368443		0.0532869	0.0635932	0.0147723	0.0267886	0.804799	0	0.0367603	Pyrennean-Galician	0.804799		0.0158418	0.0012374	1e-05	0.0628256	0.0135444	0.0851464	0.752432	0.0138672	0.0550956	0.752432	7		0.00295308	-0.058018	0.0733829
ESP0234		1.83175	0.463727	0.239737	0.272111		0	0.314053	0.0592641	0	0.0778504	0.273683	0.27515	Membership < 0.6	0.314053		0.0221086	0.494954	0.073319	0.316908	0.005479	0.0115858	1e-05	0.005413	0.070223	0.494954	Membership < 0.6		-0.0849784	0.0275777	-0.0109053
ESP0235		1.76106	0.460507	0.209747	0.363169		0.020799	0.0970363	0.0118473	0	0.80298	0	0.0673372	Pyrennean-Galician	0.80298		0.0051114	0.0140974	1e-05	0.10234	0.0166184	0.0205084	0.739233	0.0236964	0.0783844	0.739233	7		-0.0052043	-0.0532902	0.0698751
ESP0236		1.64676	0.461017	0.177348	0.461537		0	0.483849	0	0.0202499	0.0861615	0.313148	0.0965913	Membership < 0.6	0.483849		0.018883	0.670006	0.0097254	0.174669	0.0728012	0.0032536	0.0049768	0.0456748	1e-05	0.670006	2		-0.0887118	0.0140325	-0.0115953
ESP0237		1.51657	0.456202	0.132268	0.598409		0	0.404954	0.0789126	0	0.0242689	0.491865	0	Membership < 0.6	0.491865		0.0021008	0.907703	0.0805106	1e-05	0.0042026	1e-05	1e-05	0.0007162	0.0047368	0.907703	2		-0.128776	-0.0266784	-0.0383473
ESP0238		1.76939	0.462126	0.229523	0.303124		0	0.398909	0.0177215	0.03056	0.55281	0	0	Membership < 0.6	0.55281		0.0557494	0.296815	0.0073056	0.168111	1e-05	0.0469994	0.235046	0.0281308	0.161832	0.296815	Membership < 0.6		-0.0405815	-0.0154384	0.0258374
ESP0239		1.72608	0.456039	0.181069	0.45024		0	0.311324	0.103469	0	0.044995	0.540212	0	Membership < 0.6	0.540212		1e-05	0.797232	0.174142	1e-05	0.0122218	0.0007178	0.015647	1e-05	1e-05	0.797232	2		-0.120273	-0.0339544	-0.0371344
ESP0240		1.74137	0.452977	0.190519	0.421548		0	0.43349	0.0594318	0	0.0696688	0.437409	0	Membership < 0.6	0.437409		0.0213056	0.764412	0.0537968	0.0232704	0.0462692	1e-05	0.0288134	0.012796	0.0493262	0.764412	2		-0.109101	-0.0126235	-0.0253939
ESP0241		1.58376	0.453601	0.147888	0.550984		0	0.341965	0.0735848	0	0.0445796	0.539871	0	Membership < 0.6	0.539871		1e-05	0.723031	0.133415	0.0088814	0.0269648	1e-05	0.0043254	0.0039022	0.0994604	0.723031	2		-0.113643	-0.022153	-0.0384293
ESP0242		1.79942	0.450517	0.237359	0.279334		0.0107307	0.0170263	0.0538005	0.0394955	0.852249	0.0266978	0	Pyrennean-Galician	0.852249		0.0033862	0.025651	0.0340846	0.005543	0.0087634	0.163643	0.54334	0.016046	0.199543	0.54334	Membership < 0.6		-0.0021161	-0.0601808	0.0507687
ESP0243		1.80245	0.450052	0.224347	0.31884		0.00606093	0.0504788	0.00566429	0.014553	0.706711	0.0336002	0.182932	Pyrennean-Galician	0.706711		0.0173668	0.0604088	1e-05	0.188268	0.0286352	0.0024886	0.251132	0.0418722	0.409819	0.409819	Membership < 0.6		-0.00852709	-0.022907	0.0277145
ESP0244		1.64168	0.453117	0.185878	0.435639		0	0.51527	0.00755286	0.0359184	0.0320558	0.254495	0.154708	Membership < 0.6	0.51527		0.0112222	0.644002	0.001635	0.273389	1e-05	0.0179998	0.0189284	0.032804	1e-05	0.644002	2		-0.0877496	0.0241664	-0.00601958
ESP0245		1.52913	0.452287	0.138802	0.578571		0	0.147437	0	0.0665354	0.709766	0.0361967	0.0400657	Pyrennean-Galician	0.709766		0.0229024	0.0678468	1e-05	0.0774196	0.042304	1e-05	0.770115	0.0193822	1e-05	0.770115	7		-0.0223198	-0.050799	0.0752168
ESP0246		1.71194	0.456215	0.201605	0.38789		0	0.122376	0.0423832	0.00170933	0.542076	0.0970536	0.194402	Membership < 0.6	0.542076		0.0159404	0.166741	0.0215512	0.173085	0.0456772	0.0088672	0.43057	0.0343342	0.103234	0.43057	Membership < 0.6		-0.027831	-0.0162615	0.0294166
ESP0247		1.76679	0.447724	0.2255	0.315338		0	0.0157419	0.00622291	0.170289	0.807747	0	0	Pyrennean-Galician	0.807747		0.0244322	0.0575218	0.0202254	0.0218008	0.0051766	0.049252	0.523329	0.0544708	0.24379	0.523329	Membership < 0.6		-0.00497148	-0.0508634	0.0501969
ESP0248		1.72787	0.448857	0.2135	0.351772		0	0	0	0.145113	0.850283	0.00460407	0	Pyrennean-Galician	0.850283		0.0273614	0.0333374	0.0300848	0.0141124	0.0045028	0.0022834	0.592173	0.0414366	0.254709	0.592173	Membership < 0.6		0.000394021	-0.058477	0.0494149
ESP0249		1.77482	0.446295	0.231462	0.297238		0	0.0646016	0.00362152	0.127126	0.742713	0.009566	0.0523719	Pyrennean-Galician	0.742713		0.0170602	0.0620614	0.0344802	0.108006	0.0059884	0.0162152	0.445216	0.0300734	0.280899	0.445216	Membership < 0.6		-0.00929229	-0.0359795	0.0416434
ESP0250		1.6817	0.450314	0.199568	0.394074		0	0	0	0.0604549	0.929748	0.00979687	0	Pyrennean-Galician	0.929748		0.010012	0.0161028	0.0474546	0.0322696	0.0010716	0.0221726	0.35919	0.0504864	0.461241	0.461241	Membership < 0.6		0.00676199	-0.0544457	0.0353189
ESP0251		1.65941	0.452383	0.194954	0.408081		0.0157489	0.0303192	0.000739609	0.0756771	0.854831	0.0183829	0.00430127	Pyrennean-Galician	0.854831		0.033637	0.067835	0.0213958	0.0043936	0.0244806	1e-05	0.381059	0.0567882	0.410401	0.410401	Membership < 0.6		0.00103127	-0.0512208	0.0395624
ESP0252		1.82312	0.451522	0.240543	0.269665		0	0.381909	0.0559102	0	0.183186	0.378995	0	Membership < 0.6	0.381909		0.013644	0.580979	0.10959	0.0684632	0.0389784	1e-05	0.0558174	0.0020208	0.130497	0.580979	Membership < 0.6		-0.0973288	-0.0136792	-0.0218577
ESP0253		1.84722	0.450459	0.252179	0.234336		0	0.116231	0.00745647	0.044448	0.720197	0.00804942	0.103618	Pyrennean-Galician	0.720197		0.0120882	0.0551984	0.007328	0.126834	1e-05	0.0815616	0.622	0.0097162	0.0852634	0.622	7		-0.0144329	-0.0377289	0.0590474
ESP0254		1.69665	0.449113	0.215432	0.345908		0.00993562	0.212788	0.011332	0.0516006	0.539984	0.0184568	0.155903	Membership < 0.6	0.539984		0.0083532	0.137002	0.0264046	0.220322	1e-05	0.0585774	0.425337	0.0373756	0.0866184	0.425337	Membership < 0.6		-0.0245472	-0.0113066	0.0417068
ESP0255		1.70806	0.448233	0.200382	0.391602		0.0163266	0.0547979	0	0.00126709	0.734408	0.0498759	0.143325	Pyrennean-Galician	0.734408		0.0182524	0.0679094	0.0111512	0.159041	0.0232484	0.0016682	0.235885	0.023648	0.459196	0.459196	Membership < 0.6		-0.00672261	-0.0299093	0.02668
ESP0256		1.73966	0.458421	0.207607	0.369666		0	0.974953	0.0169246	0	0	0.00812255	0	Caribbean	0.974953		0.0405868	0.62829	1e-05	0.326219	1e-05	0.0048538	1e-05	1e-05	1e-05	0.62829	2		-0.102697	0.0430683	0.000341392
ESP0257		1.71246	0.459418	0.21575	0.344943		0	0.964634	0.00364055	0.00650924	0	0.0252161	0	Caribbean	0.964634		0.0327678	0.649238	0.0059086	0.289219	1e-05	0.0228264	1e-05	1e-05	1e-05	0.649238	2		-0.103848	0.0393848	0.00352906
ESP0258		1.78977	0.456418	0.24685	0.250517		0	0.116897	0.0436904	0	0.588621	0.0318585	0.218932	Membership < 0.6	0.588621		0.0214052	0.0160978	0.0060976	0.198482	0.0172958	0.126222	0.579552	0.0077996	0.0270482	0.579552	Membership < 0.6		-0.0211279	-0.0230806	0.0599794
ESP0259		1.699	0.452465	0.21149	0.357876		0.00907586	0	0	0.0622897	0.904154	0.0104472	0.0140329	Pyrennean-Galician	0.904154		0.0344198	0.0222966	0.0224816	0.0324508	0.0204088	1e-05	0.303912	0.0487288	0.515291	0.515291	Membership < 0.6		0.00639909	-0.050766	0.0328134
ESP0260		1.77307	0.459548	0.241973	0.265325		0	0.0702376	0.00410338	0	0.613975	0	0.311684	Pyrennean-Galician	0.613975		0.0246708	1e-05	0.0199878	0.28874	0.0075154	0.041113	0.505072	0.0385426	0.0743482	0.505072	Membership < 0.6		-0.0121561	-0.0113194	0.0609709
ESP0261		1.68354	0.436833	0.190467	0.421705		0	0.079555	0	0	0.911208	0.00923754	0	Pyrennean-Galician	0.911208		0.0030822	1e-05	1e-05	1e-05	0.0229492	0.0046944	0.892534	0.03154	0.0451706	0.892534	7		-0.0120724	-0.0792775	0.0820725
ESP0262		1.64219	0.4527	0.197965	0.398939		0	0.0480282	0.016716	0	0.898802	0.0364541	0	Pyrennean-Galician	0.898802		1e-05	0.0055502	0.0063136	1e-05	0.0031262	0.0103114	0.954635	0.0111026	0.0089416	0.954635	7		-0.0104378	-0.0846313	0.083979
ESP0263		1.66931	0.455023	0.211448	0.358002		0.000207636	0.0534953	0	0.028074	0.823013	0.0241827	0.071027	Pyrennean-Galician	0.823013		0.0163404	0.0114042	0.053658	0.0886476	0.0094162	0.0046766	0.230433	0.0170784	0.568346	0.568346	Membership < 0.6		-0.00232057	-0.0351373	0.0263402
ESP0264		1.62126	0.438886	0.169282	0.486028		0	0.0963929	0	0	0.903607	0	0	Pyrennean-Galician	0.903607		1e-05	0.0039734	1e-05	0.0024856	0.0036998	1e-05	0.989791	1e-05	1e-05	0.989791	7		-0.0130771	-0.0846128	0.0917798
ESP0265		1.7538	0.4573	0.238808	0.274932		0.010476	0.0866442	0.0811069	0.0226956	0.590266	0.0209182	0.187894	Membership < 0.6	0.590266		0.0076974	0.0368632	0.006884	0.161608	0.015492	0.184901	0.577514	1e-05	0.0090308	0.577514	Membership < 0.6		-0.0178136	-0.0244869	0.0594977
ESP0266		1.60426	0.451542	0.186246	0.434522		0	0.0488169	0.0232213	0	0.882153	0.0458092	0	Pyrennean-Galician	0.882153		1e-05	1e-05	0.0091068	1e-05	0.0037756	0.0016484	0.889342	0.036161	0.0599364	0.889342	7		-0.0106588	-0.0824023	0.0699245
ESP0267		1.78174	0.449218	0.23847	0.27596		0.0265589	0.0451528	0.037264	0.0082117	0.665409	0.00323989	0.214163	Pyrennean-Galician	0.665409		0.0171816	0.0069036	0.0040334	0.188703	0.0082798	0.08518	0.514407	0.0352894	0.140022	0.514407	Membership < 0.6		-0.00464592	-0.0251889	0.0562042
ESP0268		1.69255	0.445044	0.191708	0.417936		0	0.972551	0.0150693	0	0	0.0123793	0	Caribbean	0.972551		0.0697232	0.624065	0.0027056	0.29857	1e-05	0.0048958	1e-05	1e-05	1e-05	0.624065	2		-0.105144	0.0414021	0.00140655
ESP0269		1.72617	0.445143	0.224121	0.319526		0	0.0714821	0.0191733	0.0321355	0.799543	0.0776666	0	Pyrennean-Galician	0.799543		0.013702	0.057439	0.0193926	0.0077828	0.062479	0.040364	0.650275	1e-05	0.148556	0.650275	7		-0.0143785	-0.0627867	0.0519282
ESP0270		1.51734	0.447842	0.15772	0.521132		0.0140248	0.00668926	0	0.141285	0.806667	0.0313337	0	Pyrennean-Galician	0.806667		0.050765	0.0167742	0.0194566	0.0102576	0.023408	1e-05	0.568755	0.0338802	0.276694	0.568755	Membership < 0.6		-0.000400304	-0.0565477	0.0460221
FRA0295		1.74475	0.45792	0.212638	0.354389		0.520505	0.00994119	0	0	0.276278	0	0.193275	Membership < 0.6	0.520505		0.0218922	1e-05	0.0189866	0.212556	0.001933	0.0196678	0.023922	0.419222	0.28181	0.419222	Membership < 0.6		0.0659803	0.00863189	-0.00149117
FRA0296		1.69938	0.451778	0.198277	0.397992		0.930091	0	0	0	0.0699089	0	0	Northern Flint	0.930091		0.0203946	0.0021048	1e-05	0.003802	0.0096948	1e-05	0.004701	0.783964	0.175319	0.783964	8		0.124863	-0.00873883	-0.0190126
FRA0297		1.31851	0.452626	0.0829496	0.748149		0.327831	0.015821	0.0152009	0.45915	0	0	0.181997	Membership < 0.6	0.45915		0.172226	0.163555	0.0003236	0.239523	1e-05	0.145538	0.0091872	0.269626	1e-05	0.269626	Membership < 0.6		0.0220425	0.0404652	0.00181144
FRA0298		1.67137	0.457754	0.211526	0.357768		0.416884	0	0	0	0.473922	0.109195	0	Membership < 0.6	0.473922		0.0033424	1e-05	0.0005352	0.0046306	0.125987	0.051161	0.0089886	0.342396	0.462949	0.462949	Membership < 0.6		0.0537822	-0.0367529	-0.0153868
FRA0299		1.6653	0.459708	0.203054	0.38349		0.286331	0	0	0	0.549511	0.0848944	0.0792637	Membership < 0.6	0.549511		0.0107496	0.005715	0.0172704	0.0717184	0.078091	0.0551002	0.0497516	0.248279	0.463325	0.463325	Membership < 0.6		0.0356671	-0.0251759	0.000373389
FRA0300		1.65048	0.455024	0.186433	0.433953		0.992826	0	0	0	0.00717387	0	0	Northern Flint	0.992826		0.0164784	1e-05	0.0053368	0.0076258	0.0216954	0.0144304	0.0064458	0.855627	0.072351	0.855627	8		0.135118	-0.0072627	-0.0197221
FRA0301		1.51785	0.456453	0.157671	0.52128		0.495403	0	0	0	0.504597	0	0	Membership < 0.6	0.504597		0.002174	1e-05	1e-05	0.0030614	0.047918	0.0561478	0.0015454	0.432174	0.456959	0.456959	Membership < 0.6		0.0736815	-0.0261572	-0.00131702
FRA0302		1.73663	0.455596	0.227631	0.308867		0.504423	0	0	0	0.259597	0.23598	0	Membership < 0.6	0.504423		0.0073002	1e-05	1e-05	0.0026558	0.288669	0.0713744	1e-05	0.354826	0.275144	0.354826	Membership < 0.6		0.0529354	-0.0239905	-0.0303562
FRA0303		1.56488	0.45781	0.162299	0.507229		0.473175	0	0	0	0.275939	0.237011	0.0138763	Membership < 0.6	0.473175		8.4e-05	1e-05	0.0422278	0.0022544	0.211801	0.109007	1e-05	0.375076	0.259529	0.375076	Membership < 0.6		0.0476142	-0.022467	-0.0283192
FRA0304		1.72693	0.456439	0.207079	0.371267		0.440933	0	0	0	0.486628	0	0.0724383	Membership < 0.6	0.486628		0.0209432	1e-05	1e-05	0.115377	0.009721	0.0339472	0.0704484	0.350056	0.399488	0.399488	Membership < 0.6		0.0614734	-0.0165432	0.00554848
FRA0305		1.71634	0.464052	0.225804	0.314415		0.348139	0	0	0	0.520427	0.125654	0.00577926	Membership < 0.6	0.520427		0.0037886	1e-05	0.0303884	0.0074516	0.0859748	0.0839686	0.0191944	0.252566	0.516657	0.516657	Membership < 0.6		0.0419709	-0.033174	-0.00703111
FRA0306		1.77426	0.462116	0.24657	0.251365		0.0302623	0.0655679	0.000527483	0.0146362	0.793887	0.02089	0.0742287	Pyrennean-Galician	0.793887		0.0421736	0.07471	0.0088554	0.0630776	0.029796	0.0400608	0.216756	0.0429574	0.481613	0.481613	Membership < 0.6		-0.00193787	-0.0352983	0.0240673
FRA0307		1.71741	0.463552	0.215101	0.346912		0.343742	0	0.0110279	0	0.42325	0.0767525	0.145227	Membership < 0.6	0.42325		0.0086258	0.0105998	2.92e-05	0.138993	0.112296	0.017265	0.013017	0.264434	0.43474	0.43474	Membership < 0.6		0.0379794	-0.0108651	-0.00408526
FRA0308		1.67329	0.457144	0.21207	0.356115		0.307808	0	0	0	0.585094	0.107099	0	Membership < 0.6	0.585094		0.0037076	1e-05	0.0154046	1e-05	0.137431	0.0162524	0.0219036	0.285997	0.519284	0.519284	Membership < 0.6		0.03911	-0.0385766	-0.00845548
FRA0309		1.27576	0.446536	0.0356501	0.89176		0.19935	0	0	0	0.735935	0.0536863	0.0110285	Pyrennean-Galician	0.735935		0.0018072	1e-05	1e-05	0.0268562	1e-05	1e-05	1e-05	0.107836	0.86345	0.86345	9		0.0326788	-0.0322081	-0.00199879
FRA0310		1.84239	0.467793	0.276752	0.159727		0.0515662	0.0842339	0	0.024391	0.456865	0.0159268	0.367017	Membership < 0.6	0.456865		0.0459642	0.0753338	0.0109608	0.346828	0.0075912	0.0517402	0.0547608	0.0431238	0.363697	0.363697	Membership < 0.6		-0.00879192	0.0220409	0.0171668
FRA0311		1.72309	0.459859	0.212445	0.354977		0.463514	0	0	0	0.46686	0	0.0696256	Membership < 0.6	0.46686		0.014405	1e-05	1e-05	0.0642514	0.0061634	0.0792254	0.0270446	0.404319	0.404572	0.404572	Membership < 0.6		0.0623855	-0.0178406	0.0049288
FRA0312		1.71937	0.47078	0.224587	0.318111		0.0578211	0.117795	0	0	0.0726999	0.516482	0.235202	Membership < 0.6	0.516482		0.0248044	0.0126002	0.006298	0.2612	0.54914	1e-05	0.0539742	0.0117096	0.0802642	0.54914	Membership < 0.6		-0.0439892	0.00694721	-0.0251984
FRA0313		1.72843	0.452824	0.194643	0.409027		0.990572	0	0	0	0.0094276	0	0	Northern Flint	0.990572		0.008683	0.007373	0.002767	0.0510822	0.0037156	0.038727	0.0062084	0.837206	0.0442382	0.837206	8		0.131201	-0.00292996	-0.0217011
FRA0314		1.80933	0.45862	0.2355	0.284977		0.671527	0.00110712	0	0	0.198979	0.00579891	0.122589	Northern Flint	0.671527		0.0167056	0.0079244	0.0273582	0.151029	0.0175394	0.0278886	0.0240572	0.540716	0.186781	0.540716	Membership < 0.6		0.085284	0.00326341	-0.0100033
FRA0315		1.71545	0.463908	0.211906	0.356612		0.362522	0	0	0	0.513956	0.123522	0	Membership < 0.6	0.513956		0.0030504	1e-05	0.0210492	0.0165322	0.1165	0.0658218	0.0188086	0.292142	0.466086	0.466086	Membership < 0.6		0.045569	-0.0398638	-0.0110618
FRA0316		1.66039	0.459314	0.178921	0.456762		0.722229	0	0	0	0.129352	0.14842	0	Northern Flint	0.722229		0.0128316	1e-05	0.101247	0.034138	0.101941	1e-05	1e-05	0.538959	0.210854	0.538959	Membership < 0.6		0.0847223	-0.0159297	-0.0292582
FRA0317		1.76802	0.462532	0.220223	0.331361		0.788738	0	0	0	0.0987994	0	0.112462	Northern Flint	0.788738		0.013686	0.0079064	0.019712	0.140672	0.0021034	0.023415	0.0165858	0.67997	0.09595	0.67997	8		0.102813	0.00452109	-0.010671
CHE0318		1.3505	0.458298	0.0764767	0.767802		1	0	0	0	0	0	0	Northern Flint	1		0.0112302	0.0046198	0.0078122	0.0089722	0.0071064	1e-05	0.0028608	0.957378	1e-05	0.957378	8		0.147563	-0.00754185	-0.0304201
CHE0319		1.6301	0.454122	0.151561	0.539833		1	0	0	0	0	0	0	Northern Flint	1		0.0057162	0.0085924	1e-05	0.0113558	0.0406722	0.0059074	0.003075	0.921001	0.0036708	0.921001	8		0.147233	-0.00571645	-0.032275
CHE0320		1.61037	0.45651	0.148559	0.548948		1	0	0	0	0	0	0	Northern Flint	1		1e-05	0.0026808	0.0175366	1e-05	0.0262048	0.0036152	0.0143214	0.935611	1e-05	0.935611	8		0.146674	-0.00906571	-0.029819
CHE0321		1.60495	0.456314	0.137156	0.58357		1	0	0	0	0	0	0	Northern Flint	1		0.0050564	0.0266088	0.0055782	0.0033754	0.0209496	1e-05	0.0045658	0.926367	0.0074892	0.926367	8		0.146347	-0.00852897	-0.0311264
CHE0322		1.52025	0.459311	0.125378	0.619327		1	0	0	0	0	0	0	Northern Flint	1		0.0136378	0.0015238	0.0057528	0.00924	0.0114702	1e-05	0.0032958	0.95506	1e-05	0.95506	8		0.152181	-0.00652428	-0.0333801
CHE0323		1.49731	0.458908	0.126174	0.616911		1	0	0	0	0	0	0	Northern Flint	1		0.00377	0.003036	1e-05	0.0015392	0.0286842	1e-05	0.0027866	0.950544	0.0096204	0.950544	8		0.152508	-0.0105997	-0.031192
CHE0324		1.49171	0.455529	0.139331	0.576964		0.957015	0	0	0	0.0246732	0.0183117	0	Northern Flint	0.957015		0.0204294	1e-05	0.0174622	0.0049808	0.0609002	0.0011892	1e-05	0.843504	0.0515142	0.843504	8		0.130783	-0.011032	-0.031284
CHE0325		1.60264	0.449098	0.158446	0.518927		0.887859	0	0	0	0.00725134	0.104889	0	Northern Flint	0.887859		0.0119858	0.003082	0.0016746	0.0057562	0.128377	0.0080944	0.0011686	0.745313	0.0945484	0.745313	8		0.112159	-0.0118674	-0.0337146
CHE0326		1.58906	0.455397	0.163991	0.502091		0.950013	0	0	0	0.000354733	0.0496321	0	Northern Flint	0.950013		0.0118634	0.0128574	0.0369464	0.0063234	0.0450114	0.0228462	0.0306238	0.825976	0.007552	0.825976	8		0.12265	-0.00948069	-0.0310736
CHE0327		1.45413	0.453395	0.120247	0.634906		0.698127	0	0.0161325	0	0.0420889	0.243651	0	Northern Flint	0.698127		0.0020784	1e-05	0.0630098	0.0003616	0.128312	0.0437352	1e-05	0.612803	0.149681	0.612803	8		0.0753168	-0.022686	-0.0389107
CHE0328		1.61443	0.455591	0.181875	0.447793		0.776482	0	0	0	0.0298748	0.193643	0	Northern Flint	0.776482		0.006004	1e-05	0.0002106	0.0017452	0.218739	0.0336526	0.0046766	0.659141	0.075821	0.659141	8		0.0904463	-0.0141648	-0.0354438
CHE0329		1.61627	0.457182	0.172143	0.47734		0.902198	0	0	0	0.0392923	0.056185	0.00232446	Northern Flint	0.902198		0.02872	1e-05	1e-05	0.0439026	0.0507104	0.0110632	0.0058728	0.789287	0.0704242	0.789287	8		0.116123	-0.00506027	-0.0275685
CHE0330		1.28473	0.456242	0.0494016	0.850007		1	0	0	0	0	0	0	Northern Flint	1		0.0016976	0.0138932	0.0046136	1e-05	1e-05	0.0008402	0.004758	0.973851	0.0003264	0.973851	8		0.153702	-0.0104675	-0.0269538
CHE0331		1.47091	0.455171	0.120168	0.635146		0.84409	0	0	0	0.0717049	0.0842046	0	Northern Flint	0.84409		0.0206886	1e-05	0.0134358	0.0293706	0.107936	0.0530066	0.0090938	0.65537	0.111089	0.65537	8		0.1012	-0.00979717	-0.022681
CHE0332		1.45161	0.460948	0.125681	0.618408		0.0378894	0.0552615	0	0	0	0.906849	0	Italian Flint	0.906849		0.0023358	0.0148582	1e-05	1e-05	0.930404	1e-05	0.0523518	1e-05	1e-05	0.930404	5		-0.0636762	-0.0351442	-0.0716429
CHE0333		1.63489	0.462256	0.181176	0.449915		0.135814	0	0	0	0.00961609	0.85457	0	Italian Flint	0.85457		0.0051106	0.0240832	0.0707838	0.0002906	0.722099	0.0015194	0.0256094	0.141398	0.0091062	0.722099	5		-0.0356647	-0.0363126	-0.0658313
CHE0334		1.62477	0.463	0.186723	0.433073		0.313118	0	0	0	0	0.686882	0	Italian Flint	0.686882		1e-05	0.0037102	0.0549566	1e-05	0.645222	0.001817	1e-05	0.237085	0.057179	0.645222	5		0.00218308	-0.0332169	-0.0608181
CHE0335		1.37199	0.454325	0.108673	0.670049		1	0	0	0	0	0	0	Northern Flint	1		1e-05	1e-05	1e-05	1e-05	1e-05	1e-05	1e-05	0.996229	0.0037014	0.996229	8		0.158377	-0.00751636	-0.0334158
CHE0336		1.39262	0.445166	0.0978796	0.702819		1	0	0	0	0	0	0	Northern Flint	1		0.0053494	1e-05	0.0039258	0.0028368	0.0368484	0.005415	0.0018402	0.905848	0.0379258	0.905848	8		0.145734	-0.00633443	-0.0322184
CHE0337		1.62451	0.448266	0.165262	0.498233		1	0	0	0	0	0	0	Northern Flint	1		0.0009974	0.0071198	0.0005162	0.0267268	1e-05	0.0001366	0.0085152	0.95266	0.0033178	0.95266	8		0.14289	-0.000777922	-0.0268058
CHE0338		1.42158	0.447418	0.122654	0.627599		1	0	0	0	0	0	0	Northern Flint	1		0.000309	1e-05	0.0094714	1e-05	0.046231	0.004515	0.0011132	0.936432	0.001908	0.936432	8		0.150305	-0.007343	-0.0312017
CHE0339		1.35563	0.444825	0.096652	0.706546		1	0	0	0	0	0	0	Northern Flint	1		0.0020864	0.0005532	1e-05	1e-05	1e-05	1e-05	0.0022244	0.995086	1e-05	0.995086	8		0.157088	-0.010261	-0.0299046
CHE0340		1.36891	0.44777	0.0975649	0.703774		1	0	0	0	0	0	0	Northern Flint	1		1e-05	0.0032826	0.0021452	1e-05	0.0011848	1e-05	0.001126	0.992221	1e-05	0.992221	8		0.15394	-0.0113024	-0.0334599
CHE0341		1.40642	0.447943	0.102621	0.688422		0.915664	0	0	0	0.0515612	0.0327748	0	Northern Flint	0.915664		1e-05	1e-05	1e-05	1e-05	0.0945454	0.0317488	0.0086518	0.802136	0.0628782	0.802136	8		0.123039	-0.0129346	-0.0294886
CHE0342		1.41141	0.448921	0.105462	0.679798		0.982385	0	0	0	0.00323392	0.0143806	0	Northern Flint	0.982385		0.0017612	1e-05	0.0035122	1e-05	0.0787576	0.0245534	0.0015988	0.802081	0.0877154	0.802081	8		0.130268	-0.0120513	-0.0312524
CHE0343		1.66846	0.452682	0.210148	0.36195		0.447768	0	0	0	0.0138116	0.537432	0.000988273	Membership < 0.6	0.537432		0.0045934	0.0050152	0.0127006	0.0023014	0.574668	0.0067776	0.020819	0.353764	0.0193612	0.574668	Membership < 0.6		0.0230351	-0.0237061	-0.0511173
CHE0344		1.53878	0.454588	0.168712	0.487759		0.106412	0.0784733	0	0.020541	0	0.654363	0.14021	Italian Flint	0.654363		0.0331754	0.0123806	0.0037096	0.097144	0.655033	0.0939562	0.0141268	0.0615702	0.028904	0.655033	5		-0.0431486	-0.00357617	-0.046711
CHE0345		1.48274	0.45438	0.138273	0.580177		0	0.0557007	0	0	0	0.944299	0	Italian Flint	0.944299		1e-05	0.0458886	0.0010694	1e-05	0.927936	0.0132546	0.0065422	0.0037512	0.001538	0.927936	5		-0.0739241	-0.0332434	-0.0675362
CHE0346		1.63557	0.460557	0.19013	0.422729		0	0.0791098	0.0120482	0	0	0.632041	0.276801	Italian Flint	0.632041		0.0034602	0.0398874	0.0048488	0.264863	0.583127	0.0325534	0.03635	0.0237288	0.0111818	0.583127	Membership < 0.6		-0.0632724	0.00953438	-0.0394871
CHE0347		1.63147	0.456573	0.17206	0.477593		0.0743271	0	0	0	0.0531189	0.872554	0	Italian Flint	0.872554		0.0056252	1e-05	0.033542	0.0020444	0.7991	0.0583572	0.0188644	0.0380638	0.0443928	0.7991	5		-0.048176	-0.0427012	-0.0637506
CHE0348		1.73672	0.457781	0.206821	0.37205		0.132434	0.000743076	0	0.0222776	0	0.775767	0.0687779	Italian Flint	0.775767		0.0114082	0.0376884	0.030743	0.0348316	0.721018	0.0469698	0.0242984	0.092277	0.0007658	0.721018	5		-0.0384173	-0.0241303	-0.0540313
CHE0349		1.65026	0.461073	0.175723	0.466472		0.0620689	0.00194064	0	0.0107951	0.017208	0.835254	0.0727337	Italian Flint	0.835254		0.0087474	0.0765086	0.002109	0.0295692	0.806877	0.020225	0.0115892	0.0443654	1e-05	0.806877	5		-0.0519039	-0.027927	-0.0600844
CHE0350		1.47309	0.444958	0.127457	0.613016		1	0	0	0	0	0	0	Northern Flint	1		0.0046924	1e-05	0.006254	0.0074554	1e-05	0.0109494	0.0010752	0.969543	1e-05	0.969543	8		0.154286	-0.00682084	-0.0296809
CHE0351		1.43516	0.446765	0.110977	0.663051		1	0	0	0	0	0	0	Northern Flint	1		0.004021	0.0032322	0.0113894	0.0001324	0.0115572	1e-05	0.003867	0.964214	0.0015766	0.964214	8		0.148241	-0.00671775	-0.0328883
CHE0352		1.54656	0.450049	0.141418	0.570627		1	0	0	0	0	0	0	Northern Flint	1		0.0039442	0.0005822	0.0097324	0.0046354	1e-05	0.0119112	0.0049078	0.959895	0.0043816	0.959895	8		0.150223	-0.00571551	-0.0326033
CHE0353		1.47049	0.445522	0.129018	0.608277		1	0	0	0	0	0	0	Northern Flint	1		0.0343364	1e-05	1e-05	0.001836	0.0039012	0.0485788	0.000733	0.845309	0.0652858	0.845309	8		0.143461	-0.00411969	-0.0229369
CHE0354		1.39347	0.444919	0.101921	0.690549		1	0	0	0	0	0	0	Northern Flint	1		0.0102288	0.0006664	1e-05	1e-05	1e-05	1e-05	0.0053024	0.979673	0.0040888	0.979673	8		0.153947	-0.00987073	-0.0312258
CHE0355		1.30143	0.446716	0.075068	0.772079		1	0	0	0	0	0	0	Northern Flint	1		1e-05	0.0023102	0.0036698	0.0011592	0.0004888	0.0057776	0.001886	0.979817	0.004882	0.979817	8		0.15315	-0.00812539	-0.035973
CHE0356		1.35089	0.447435	0.0919656	0.720775		1	0	0	0	0	0	0	Northern Flint	1		0.0016316	0.0023538	1e-05	1e-05	1e-05	1e-05	1e-05	0.995955	1e-05	0.995955	8		0.154899	-0.00897595	-0.0342556
CHE0357		1.32953	0.448082	0.0804449	0.755754		1	0	0	0	0	0	0	Northern Flint	1		0.0021148	0.0005546	1e-05	0.0039062	1e-05	0.0003814	0.0019756	0.980118	0.010929	0.980118	8		0.154256	-0.00781411	-0.0285076
CHE0358		1.55433	0.449663	0.150265	0.543766		1	0	0	0	0	0	0	Northern Flint	1		1e-05	1e-05	1e-05	1e-05	0.0031406	1e-05	1e-05	0.996789	1e-05	0.996789	8		0.152306	-0.00597873	-0.0326837
CHE0359		1.40052	0.443841	0.107767	0.672799		1	0	0	0	0	0	0	Northern Flint	1		1.1e-05	0.0061562	0.0010248	1e-05	1e-05	1e-05	1e-05	0.992758	1e-05	0.992758	8		0.154017	-0.00958371	-0.0340862
CHE0360		1.41406	0.442052	0.103897	0.684549		1	0	0	0	0	0	0	Northern Flint	1		1e-05	1e-05	1e-05	0.0014458	1e-05	1e-05	0.0015378	0.996956	1e-05	0.996956	8		0.154585	-0.00646537	-0.0298695
CHE0361		1.36229	0.445086	0.0979097	0.702727		1	0	0	0	0	0	0	Northern Flint	1		0.0168292	1e-05	0.01083	1e-05	0.0737268	0.0118854	1e-05	0.884475	0.002224	0.884475	8		0.140223	-0.00798041	-0.0341091
CHE0362		1.39078	0.446763	0.115232	0.650133		0.922696	0	0	0	0	0.0773042	0	Northern Flint	0.922696		0.0184298	1e-05	1e-05	1e-05	0.132349	0.0423934	1e-05	0.795323	0.0114654	0.795323	8		0.118368	-0.0114881	-0.0353208
CHE0363		1.41667	0.448724	0.109574	0.667313		0.939026	0	0	0	0.00175267	0.0592208	0	Northern Flint	0.939026		0.0071664	1e-05	1e-05	0.00251	0.0669562	0.0786058	1e-05	0.810561	0.034171	0.810561	8		0.121321	-0.00836374	-0.0308166
CHE0364		1.44208	0.452592	0.0999667	0.696482		0.0715762	0.016842	0.00195853	0	0	0.900597	0.00902624	Italian Flint	0.900597		0.0148004	0.000223	1e-05	0.008924	0.948453	0.0046546	1e-05	0.020336	0.002589	0.948453	5		-0.0544642	-0.0342454	-0.0709544
CHE0365		1.69443	0.450489	0.205262	0.376786		0.197051	0.0215577	0	0	0.0200575	0.696002	0.0653319	Italian Flint	0.696002		0.0030874	0.0581414	0.0366564	0.0617468	0.646666	1e-05	0.0099052	0.183777	1e-05	0.646666	5		-0.0239986	-0.0215896	-0.054664
CHE0366		1.51175	0.452755	0.126591	0.615644		0.102754	0.0297528	0	0.00213455	0.0430098	0.822349	0	Italian Flint	0.822349		0.0231524	0.0314618	1e-05	1e-05	0.862563	1e-05	0.0302298	0.0492314	0.0033316	0.862563	5		-0.0457971	-0.0356599	-0.0662765
CHE0367		1.5293	0.453559	0.161953	0.508281		0.109744	0	0	0	0.0421763	0.811143	0.0369367	Italian Flint	0.811143		0.0046658	0.0073878	0.0031604	0.0061912	0.896566	1e-05	0.0157168	0.0662924	1e-05	0.896566	5		-0.0401857	-0.0298826	-0.0587169
CHE0368		1.70989	0.446436	0.188147	0.428748		0.978341	0	0	0	0.0216591	0	0	Northern Flint	0.978341		1e-05	0.0218688	0.0041528	0.0142286	0.004075	0.0069656	0.0051946	0.903871	0.0396336	0.903871	8		0.137744	-0.0081832	-0.0254178
CHE0369		1.61656	0.446147	0.172314	0.476821		1	0	0	0	0	0	0	Northern Flint	1		0.0052712	1e-05	0.0025694	1e-05	1e-05	0.0055248	0.0001298	0.986465	1e-05	0.986465	8		0.155647	-0.0093249	-0.0303148
CHE0370		1.86507	0.449117	0.265087	0.195145		0.0625236	0.00662208	0	0	0.0740252	0.677308	0.179521	Italian Flint	0.677308		1e-05	0.0536378	0.0324808	0.120386	0.653236	0.0442988	0.0125976	0.0690118	0.0143408	0.653236	5		-0.0403754	-0.00906848	-0.0430286
CHE0371		1.62814	0.443632	0.175455	0.467285		1	0	0	0	0	0	0	Northern Flint	1		1e-05	1e-05	0.0025618	0.0019964	0.0003934	0.0108742	0.0013588	0.976102	0.0066932	0.976102	8		0.153975	-0.00767872	-0.0295002
CHE0372		1.63258	0.4447	0.176895	0.462912		1	0	0	0	0	0	0	Northern Flint	1		1e-05	1e-05	0.0070322	0.0026696	0.0018792	0.004546	0.0037768	0.974636	0.0054406	0.974636	8		0.154527	-0.00800702	-0.0296714
CHE0373		1.61592	0.444749	0.17178	0.478442		1	0	0	0	0	0	0	Northern Flint	1		1e-05	1e-05	1e-05	1e-05	1e-05	0.003338	0.0026772	0.993671	0.0002636	0.993671	8		0.153567	-0.0102621	-0.0294157
CHE0374		1.63946	0.446893	0.177933	0.459761		1	0	0	0	0	0	0	Northern Flint	1		1e-05	1e-05	0.0031752	1e-05	0.0033908	0.0011534	1e-05	0.990307	0.0019336	0.990307	8		0.153894	-0.00887894	-0.0309588
CHE0375		1.63121	0.447017	0.174825	0.469198		1	0	0	0	0	0	0	Northern Flint	1		1e-05	1e-05	0.0038728	5.22e-05	0.0007416	0.011039	0.0037146	0.976636	0.003924	0.976636	8		0.154543	-0.0079377	-0.0294082
CHE0376		1.52806	0.445467	0.140479	0.573478		1	0	0	0	0	0	0	Northern Flint	1		0.0042136	0.0027386	0.0064264	0.0045062	1e-05	0.0020324	0.0039844	0.976078	1e-05	0.976078	8		0.151464	-0.0102301	-0.0280154
CHE0377		1.5114	0.447957	0.13838	0.57985		1	0	0	0	0	0	0	Northern Flint	1		0.0047312	0.0050692	1e-05	0.0051268	0.0025548	0.002919	0.0007132	0.974593	0.0042834	0.974593	8		0.143361	-0.00147356	-0.0268518
CHE0378		1.69584	0.449236	0.188452	0.427823		0.952321	0	0	0	0.0154661	0	0.0322126	Northern Flint	0.952321		0.0111672	1e-05	0.008718	0.0741006	1e-05	0.00726	0.0101036	0.868315	0.0203152	0.868315	8		0.131483	0.00239994	-0.0203772
CHE0379		1.57684	0.448106	0.150787	0.542182		0.950427	0	0	0	0.0194826	0	0.0300899	Northern Flint	0.950427		0.0077906	0.0069412	0.0073614	0.0364722	0.0055384	0.0258318	0.0266514	0.830825	0.0525876	0.830825	8		0.130946	0.00121968	-0.021873
CHE0380		1.53609	0.444374	0.132265	0.598419		1	0	0	0	0	0	0	Northern Flint	1		5.48e-05	0.0038442	0.0139216	0.0099398	0.0027494	0.0386014	0.0006712	0.930208	1e-05	0.930208	8		0.143797	-0.00643973	-0.0285921
CHE0381		1.60422	0.449092	0.173425	0.473448		0.965027	0	0	0	0	0	0.0349732	Northern Flint	0.965027		0.010513	0.0031684	0.014872	0.0460134	1e-05	0.0081114	1e-05	0.905537	0.0117648	0.905537	8		0.134853	0.00364834	-0.0256683
CHE0382		1.54408	0.444482	0.153283	0.534603		1	0	0	0	0	0	0	Northern Flint	1		1e-05	1e-05	1e-05	1e-05	1e-05	1e-05	0.0037348	0.996195	1e-05	0.996195	8		0.156748	-0.0086648	-0.0334043
CHE0383		1.5771	0.447583	0.160296	0.513309		0.992513	0	0	0	0	0	0.00748665	Northern Flint	0.992513		0.0010496	0.0009542	0.0024264	0.0370074	1e-05	0.0560944	0.0069168	0.877168	0.0183736	0.877168	8		0.137888	-0.00144982	-0.0244245
CHE0384		1.56885	0.449334	0.160807	0.511759		0.848479	0	0	0	0.0381164	0	0.113404	Northern Flint	0.848479		0.0069534	0.0241584	0.0006758	0.0713746	1e-05	0.0314794	0.0343712	0.80451	0.0264672	0.80451	8		0.117204	0.00939658	-0.0198768
CHE0385		1.53955	0.448139	0.143676	0.563772		1	0	0	0	0	0	0	Northern Flint	1		0.0023218	0.0051518	1e-05	0.0002108	0.0017008	0.0070702	1e-05	0.980856	0.002669	0.980856	8		0.156619	-0.00930034	-0.0312216
CHE0386		1.54775	0.449326	0.141356	0.570818		1	0	0	0	0	0	0	Northern Flint	1		0.0034848	0.0084426	0.0002308	0.004694	0.0015164	0.0174324	0.0063314	0.950673	0.0071948	0.950673	8		0.147549	-0.00225746	-0.0312075
CHE0387		1.52311	0.446985	0.146444	0.555368		1	0	0	0	0	0	0	Northern Flint	1		0.001386	1e-05	1e-05	1e-05	1e-05	1e-05	1e-05	0.998544	1e-05	0.998544	8		0.152231	-0.00772455	-0.0319472
CHE0388		1.57616	0.445316	0.161532	0.509559		1	0	0	0	0	0	0	Northern Flint	1		1e-05	1e-05	1e-05	1e-05	1e-05	0.0039832	0.0014208	0.994536	1e-05	0.994536	8		0.153107	-0.00756305	-0.0312736
LIE0389		1.53733	0.445946	0.144381	0.561633		1	0	0	0	0	0	0	Northern Flint	1		1e-05	1e-05	1e-05	1e-05	1e-05	1e-05	0.0010036	0.998926	1e-05	0.998926	8		0.156787	-0.0105351	-0.0314771
CHE0390		1.68367	0.449229	0.193736	0.41178		0.887119	0	0.00496103	0	0	0	0.10792	Northern Flint	0.887119		0.0107078	0.0131534	1e-05	0.0530398	0.0177668	0.0120346	0.0222876	0.87099	1e-05	0.87099	8		0.11821	0.0111867	-0.0230454
LIE0391		1.51751	0.447664	0.146224	0.556036		1	0	0	0	0	0	0	Northern Flint	1		1e-05	0.0027832	1e-05	1e-05	1e-05	1e-05	0.0005272	0.99663	1e-05	0.99663	8		0.154919	-0.00978798	-0.0338282
CHE0392		1.61285	0.446333	0.171847	0.478241		1	0	0	0	0	0	0	Northern Flint	1		0.0091776	0.0015452	0.0012212	0.003084	1e-05	1.1e-05	0.003018	0.981923	1e-05	0.981923	8		0.152909	-0.00792874	-0.0304382
CHE0393		1.54194	0.448254	0.147135	0.553271		0.971354	0	0	0	0	0	0.0286456	Northern Flint	0.971354		0.0301602	0.0057194	0.009	0.060404	0.0046622	0.0033908	0.0070786	0.83682	0.0427648	0.83682	8		0.131662	-0.000203788	-0.02785
LIE0394		1.59487	0.447259	0.167112	0.492617		0.82751	0	0	0	0.0397499	0	0.13274	Northern Flint	0.82751		0.004124	0.0451446	1e-05	0.0810798	1e-05	0.0129144	0.0523074	0.789027	0.0153824	0.789027	8		0.113465	0.0115897	-0.019574
LIE0395		1.48373	0.446066	0.137148	0.583591		1	0	0	0	0	0	0	Northern Flint	1		1e-05	0.0038274	1e-05	1e-05	1e-05	1e-05	5.94e-05	0.996053	1e-05	0.996053	8		0.156164	-0.00891139	-0.0322477
LIE0396		1.60888	0.447796	0.166777	0.493633		0.965359	0	0	0	0.0346407	0	0	Northern Flint	0.965359		0.000659	0.0040636	0.0086042	0.0374878	0.011993	0.0092772	0.006065	0.887917	0.033933	0.887917	8		0.136267	-0.00528165	-0.0255254
CHE0416		1.54758	0.452048	0.161619	0.509293		0.95912	0	0	0	0.0195102	0	0.0213693	Northern Flint	0.95912		0.014433	1e-05	0.0029394	0.0484712	0.001648	0.020922	0.0142786	0.843438	0.0538594	0.843438	8		0.135013	-0.000887457	-0.0183565
CHE0417		1.60708	0.448729	0.168816	0.487441		0.958651	0	0	0	0	0	0.041349	Northern Flint	0.958651		0.0065676	0.0207786	0.0026354	0.0232264	0.009949	0.004676	0.00461	0.921096	0.0064602	0.921096	8		0.132384	0.00609977	-0.0256637
CHE0418		1.37754	0.447013	0.116641	0.645855		1	0	0	0	0	0	0	Northern Flint	1		0.001729	1e-05	0.0074002	1e-05	1e-05	1e-05	3.28e-05	0.990788	1e-05	0.990788	8		0.151563	-0.00608339	-0.0364237
CHE0421		1.37891	0.449222	0.122489	0.6281		1	0	0	0	0	0	0	Northern Flint	1		0.0006748	1e-05	0.0119154	1e-05	0.0025936	1e-05	1e-05	0.984766	1e-05	0.984766	8		0.153864	-0.00952212	-0.0340909
CHE0422		1.3971	0.447516	0.130513	0.603738		0.948081	0	0	0	0.0318322	0.0200864	0	Northern Flint	0.948081		1e-05	1e-05	0.0403764	1e-05	0.0264112	0.024292	0.0001626	0.889856	0.0188722	0.889856	8		0.126511	-0.0118367	-0.0290777
CHE0425		1.50594	0.449624	0.160489	0.512726		0.879247	0	0	0	0	0.120753	0	Northern Flint	0.879247		0.0085838	1e-05	0.002419	0.0016452	0.138987	0.037016	0.0042536	0.723951	0.0831342	0.723951	8		0.110179	-0.0103081	-0.0341208
CHE0426		1.47198	0.447515	0.146587	0.554934		0.728926	0	0	0	0.144553	0.12652	0	Northern Flint	0.728926		0.0003618	1e-05	0.0280552	8.74e-05	0.141796	0.0297348	1e-05	0.587455	0.212489	0.587455	Membership < 0.6		0.0927914	-0.022118	-0.0300282
HRV0428		1.6574	0.465233	0.19221	0.416414		0.0697934	0.104043	0.0216706	0	0.0329684	0	0.771525	Corn Belt Dent	0.771525		0.02622	0.0634792	0.0128694	0.809065	0.0194338	1e-05	0.0136472	0.0304098	0.024865	0.809065	4		-0.0226188	0.0972098	0.0243694
HRV0429		1.81582	0.468975	0.25842	0.215388		0.217313	0.0767326	0	0.0181968	0.118752	0	0.569006	Membership < 0.6	0.569006		0.03697	0.0537134	0.0177272	0.549843	0.0500576	0.0342274	0.0088184	0.138016	0.110627	0.549843	Membership < 0.6		0.00536156	0.0628463	0.0140465
HRV0430		1.85815	0.466417	0.279367	0.151787		0.079962	0.103553	0	0	0.0520075	0.0211803	0.743298	Corn Belt Dent	0.743298		0.0666384	0.0322626	0.0215912	0.719341	0.031314	0.0107138	0.0396986	0.0516674	0.0267722	0.719341	4		-0.0203811	0.0876842	0.0191051
HRV0431		1.83376	0.466475	0.262491	0.203027		0.135444	0.0668372	0	0	0.0618983	0.0246485	0.711172	Corn Belt Dent	0.711172		0.0251194	0.0118348	0.0065672	0.651798	0.0521728	0.0111264	0.046632	0.129805	0.0649444	0.651798	4		-0.00963444	0.0837818	0.0171197
HRV0432		1.64655	0.46294	0.201268	0.388913		0.0899057	0.0741125	0	0	0.243867	0.0406345	0.55148	Membership < 0.6	0.55148		0.0133902	0.033638	1e-05	0.576601	0.0573024	1e-05	0.0808522	0.0485194	0.189677	0.576601	Membership < 0.6		-0.0111547	0.0542601	0.0159173
HRV0433		1.80685	0.469686	0.261137	0.207137		0.0984646	0.118576	0.000841595	0.0480064	0.0459683	0	0.688143	Corn Belt Dent	0.688143		0.0313222	0.0267422	0.001052	0.644859	0.0101174	0.0303404	0.0915694	0.074948	0.0890492	0.644859	4		-0.0179495	0.0819714	0.0172212
HRV0434		1.81151	0.469552	0.265006	0.195391		0.248801	0.110568	0	0.0567718	0.0923259	0.0161766	0.475357	Membership < 0.6	0.475357		0.0491402	0.0424792	0.0263892	0.52285	0.0219376	0.0208998	0.0464864	0.179876	0.089942	0.52285	Membership < 0.6		0.00566652	0.0567587	0.0073717
HRV0435		1.85789	0.471056	0.276217	0.161353		0.230109	0.0472269	0	0	0.0826765	0.0668133	0.573174	Membership < 0.6	0.573174		0.0100396	1e-05	0.014418	0.517463	0.025975	0.0837062	0.0173338	0.220636	0.110419	0.517463	Membership < 0.6		0.00642143	0.0608737	0.00925222
HRV0436		1.82125	0.461011	0.245582	0.254367		0.0597335	0	0.051183	0.0160728	0.188057	0.648098	0.0368563	Italian Flint	0.648098		0.0196652	0.0007772	0.696429	0.0449896	0.0615782	0.0041572	0.0216316	0.0962304	0.0545424	0.696429	3		-0.0456689	-0.0360568	-0.0623811
HRV0437		1.84666	0.466748	0.269808	0.180812		0.149428	0.0620496	0	0	0.0858426	0.043047	0.659633	Corn Belt Dent	0.659633		0.0306754	0.0653792	0.0140566	0.608412	0.0139158	0.0072194	0.0254292	0.146342	0.0885702	0.608412	4		-0.00630543	0.073963	0.0142086
HRV0438		1.79805	0.469241	0.242873	0.262592		0.0602372	0.0272036	0.0109433	0.0209733	0.19271	0.362796	0.325137	Membership < 0.6	0.362796		0.0082984	0.014664	0.439497	0.356649	1e-05	0.0202476	0.0410656	0.0575818	0.0619864	0.439497	Membership < 0.6		-0.0315997	0.0128092	-0.024438
HRV0439		1.87925	0.470327	0.282379	0.142644		0.0474593	0.0532696	0	0	0.149166	0.284368	0.465736	Membership < 0.6	0.465736		0.0306374	0.027609	0.276727	0.479262	0.0310784	0.022816	0.0322786	0.0564512	0.0431398	0.479262	Membership < 0.6		-0.0308656	0.0352264	-0.0121157
HRV0440		1.87558	0.467515	0.277225	0.158292		0.208818	0.0457028	0	0	0.0955877	0.0829558	0.566936	Membership < 0.6	0.566936		0.0326086	0.0083468	0.0627048	0.52191	0.0514992	0.014051	0.0507016	0.175498	0.0826808	0.52191	Membership < 0.6		0.00257218	0.0592461	0.00672581
HRV0441		1.80002	0.456724	0.24934	0.242954		0.257986	0.014748	0	0.0647501	0.120023	0.0017701	0.540724	Membership < 0.6	0.540724		0.0336974	0.0042592	0.045059	0.532296	0.0101784	0.0682094	0.0531296	0.226501	0.0266702	0.532296	Membership < 0.6		0.014894	0.0567259	0.0147134
HRV0442		1.81309	0.460447	0.262397	0.203312		0.151499	0.0651755	0	0	0.093804	0.0265664	0.662955	Corn Belt Dent	0.662955		0.0183736	1e-05	0.0343522	0.672832	0.0109042	0.0152614	0.0384956	0.122056	0.0877148	0.672832	4		-0.00590453	0.0747629	0.0142811
HRV0443		1.83637	0.460852	0.266788	0.189982		0.0758013	0.114206	0	0	0.0393366	0.0870601	0.683596	Corn Belt Dent	0.683596		0.0357628	0.0558748	0.0339898	0.613414	0.0486538	0.0490258	0.0187482	0.108995	0.0355362	0.613414	4		-0.0243928	0.0740946	0.0088876
HRV0444		1.75628	0.458549	0.236234	0.282747		0.140533	0.0679788	0	0.00119523	0.178648	0.0692215	0.542424	Membership < 0.6	0.542424		0.013964	0.0113812	0.0281208	0.546492	0.0532014	0.0068828	0.0786652	0.116098	0.145195	0.546492	Membership < 0.6		-0.00654987	0.0543104	0.0101791
HRV0445		1.85866	0.464351	0.27345	0.169754		0.167571	0.0631732	0	0.0105606	0.12347	0.033107	0.602118	Corn Belt Dent	0.602118		0.0161258	0.019463	0.0132104	0.527889	0.045211	0.097147	0.0250052	0.15644	0.0995082	0.527889	Membership < 0.6		-0.0025295	0.0640845	0.0147333
HRV0446		1.69494	0.459229	0.188196	0.428601		0.0845433	0.0978694	0.0252314	0.0163225	0.0219897	0	0.754044	Corn Belt Dent	0.754044		0.0152862	0.0578934	0.0098422	0.806431	0.0390042	1e-05	0.0069878	0.0543978	0.0101478	0.806431	4		-0.0204213	0.0970291	0.0245803
HRV0447		1.87848	0.455236	0.280895	0.147149		0.191166	0.0637381	0	0	0.122881	0.0570315	0.565183	Membership < 0.6	0.565183		0.0505888	0.0005594	0.0164914	0.53067	0.0387886	0.0760242	0.04372	0.149701	0.093457	0.53067	Membership < 0.6		0.000726643	0.0612274	0.0100579
HRV0448		1.87357	0.441832	0.258575	0.214916		0.0758644	0.073965	0	0.0345276	0.162361	0.253305	0.399976	Membership < 0.6	0.399976		0.0140648	0.0327344	0.22645	0.404704	0.0524326	0.129615	1e-05	0.0321552	0.107834	0.404704	Membership < 0.6		-0.0275771	0.0300916	-0.0146665
SRB0449		1.77712	0.447172	0.225686	0.314773		0.204605	0.0621734	0	0	0.0803979	0.189407	0.463417	Membership < 0.6	0.463417		0.0347474	0.0012944	0.013822	0.429948	0.128732	0.122401	0.02161	0.117969	0.129475	0.429948	Membership < 0.6		-0.00448506	0.0449823	-0.0069076
BIH0450		1.87558	0.440181	0.260334	0.209575		0.210535	0	0	0.0304101	0.167874	0.221979	0.369202	Membership < 0.6	0.369202		0.005862	0.0067956	0.045662	0.369693	0.159208	0.172973	1e-05	0.122255	0.117541	0.369693	Membership < 0.6		0.00306557	0.0275078	-0.00762392
MNE0451		1.71933	0.454198	0.209013	0.365396		0.0940171	0.133227	0	0.0153095	0.0618	0.0707559	0.624891	Corn Belt Dent	0.624891		0.0425428	0.0518322	0.0561182	0.62611	0.0112132	0.0155496	0.002317	0.0852894	0.109028	0.62611	4		-0.0233583	0.0702722	0.00733693
MNE0452		1.61955	0.450672	0.172162	0.477283		0.022815	0.0951472	0.00235872	0	0.15339	0.676682	0.0496065	Italian Flint	0.676682		0.0108102	0.154445	0.452871	0.0224108	0.166154	0.0415156	0.0589316	0.0518002	0.0410618	0.452871	Membership < 0.6		-0.0545125	-0.0288606	-0.053509
MNE0453		1.64663	0.450725	0.173767	0.472411		0.0742634	0.0593343	0.0359569	0	0.136253	0.694192	0	Italian Flint	0.694192		0.007948	0.0536114	0.558763	0.0287138	0.147398	0.0678328	0.0134274	0.111173	0.0111316	0.558763	Membership < 0.6		-0.0504497	-0.0376775	-0.0642537
MNE0454		1.66419	0.444112	0.173705	0.472599		0.119473	0.0451824	0.00663374	0.014481	0.139929	0.670416	0.00388494	Italian Flint	0.670416		0.0011038	0.0297208	0.641986	0.0139766	0.0685882	0.0124356	0.0411688	0.171406	0.0196142	0.641986	3		-0.0393496	-0.0362557	-0.0621295
BIH0455		1.75483	0.447073	0.203465	0.38224		0.198934	0.0812823	0	0.0394341	0.0958974	0.0763146	0.508138	Membership < 0.6	0.508138		0.0262896	0.0226914	0.0037594	0.487142	0.0501964	0.0867676	0.017879	0.156067	0.149208	0.487142	Membership < 0.6		0.00040351	0.0561576	0.00234797
MNE0456		1.73945	0.443642	0.207193	0.370922		0.0613826	0	0.0370903	0	0.164299	0.737228	0	Italian Flint	0.737228		1e-05	0.0124372	0.625132	1e-05	0.131734	0.040512	0.0104548	0.126758	0.0529518	0.625132	3		-0.0481054	-0.0451052	-0.0686291
MNE0457		1.71271	0.445404	0.203191	0.383073		0.250455	0	0	0	0.179317	0.55489	0.0153376	Membership < 0.6	0.55489		1e-05	0.0286902	0.224407	0.0192946	0.276737	0.107468	0.0167332	0.160604	0.166056	0.276737	Membership < 0.6		-0.00494587	-0.0275605	-0.041357
MNE0458		1.70669	0.444497	0.19436	0.409885		0	0.147172	0	0	0.342641	0.510186	0	Membership < 0.6	0.510186		0.0053042	0.208202	0.209779	0.0249906	0.190742	0.0963214	0.0641652	0.0165296	0.183966	0.209779	Membership < 0.6		-0.0520829	-0.0322367	-0.0262869
MNE0459		1.8306	0.457421	0.25457	0.227077		0.0275497	0.0645561	0.0186978	0.0014954	0.339391	0.506961	0.0413488	Membership < 0.6	0.506961		0.015533	0.166394	0.268657	0.0319818	0.133469	0.0357038	0.0503664	0.0880804	0.209815	0.268657	Membership < 0.6		-0.0385463	-0.0331235	-0.0278301
BIH0460		1.79382	0.458698	0.243986	0.259212		0.120638	0.0701559	0	0.0232537	0.0943775	0.086653	0.604922	Corn Belt Dent	0.604922		0.0317032	0.0628868	0.0574694	0.570433	0.0468662	0.0301032	0.0048084	0.136158	0.059573	0.570433	Membership < 0.6		-0.0130711	0.0639301	0.00968565
HRV0461		1.88297	0.454876	0.283452	0.139386		0.0403304	0.0512212	0.03215	0.0174417	0.100707	0.361556	0.396594	Membership < 0.6	0.396594		0.0140926	0.0112972	0.358196	0.38372	0.0734248	0.0706024	0.0124018	0.051517	0.0247484	0.38372	Membership < 0.6		-0.0400395	0.0227265	-0.0251296
BIH0462		1.89189	0.460704	0.287883	0.125932		0.114517	0.091766	0	0.00860849	0.0925237	0.0665084	0.626076	Corn Belt Dent	0.626076		0.037603	0.033166	0.031041	0.589544	0.0805114	0.0468822	0.0469402	0.105701	0.0286108	0.589544	Membership < 0.6		-0.0145404	0.0691934	0.0115074
HRV0463		1.89279	0.453934	0.281507	0.14529		0.257194	9.13522e-05	0	0.0125747	0.112612	0.106921	0.510606	Membership < 0.6	0.510606		0.022319	0.007203	0.0110166	0.502775	0.0422674	0.0973792	0.019967	0.200789	0.0962842	0.502775	Membership < 0.6		0.0132676	0.0508741	0.00308733
SRB0464		1.73825	0.453934	0.227395	0.309585		0.248021	0.042767	0	0.00203303	0.120413	0.223064	0.363702	Membership < 0.6	0.363702		0.0707462	0.0137468	0.130819	0.307545	0.141876	0.0732836	1e-05	0.214011	0.0479628	0.307545	Membership < 0.6		0.00268886	0.0295506	-0.0103171
BGR0465		1.85102	0.461108	0.273489	0.169633		0.0320213	0.0831078	0	0.00510589	0.131048	0.0025344	0.746182	Corn Belt Dent	0.746182		0.0518622	0.0808118	0.0216714	0.598302	0.0072372	0.0079766	0.0224174	0.0912342	0.118487	0.598302	Membership < 0.6		-0.0233768	0.0769916	0.0199779
ITA0466		1.91551	0.454201	0.296904	0.0985439		0.0283626	0.167566	0.00174835	0.0337457	0.0573579	0.296326	0.414893	Membership < 0.6	0.414893		0.0384802	0.144907	0.0714134	0.371634	0.195879	0.0759456	0.0109132	0.0390942	0.0517336	0.371634	Membership < 0.6		-0.0452286	0.0389976	-0.0110838
MAR0467		1.83948	0.453085	0.246355	0.25202		0.0465051	0.217517	0.0625919	0.0334655	0.162053	0.237282	0.240585	Membership < 0.6	0.240585		0.0282896	0.21595	0.129301	0.282447	0.0660264	0.116252	0.0888384	0.0460936	0.0268026	0.282447	Membership < 0.6		-0.0454687	0.016205	-0.0060572
BGR0468		1.78033	0.457249	0.248619	0.245146		0.167727	0.0285797	0.00384444	0.0654543	0.0712134	0.0934501	0.569731	Membership < 0.6	0.569731		0.0838	0.0348846	0.0545184	0.528559	0.0664384	0.0297564	0.0160938	0.160449	0.0255002	0.528559	Membership < 0.6		-0.00410766	0.0595762	0.00398915
ITA0469		1.8851	0.451877	0.281151	0.146373		0.101783	0.142689	0.0166515	0.0436935	0.102786	0.293677	0.298721	Membership < 0.6	0.298721		0.0236988	0.129683	0.0978602	0.32543	0.176902	0.125503	0.0296074	0.049867	0.0414494	0.32543	Membership < 0.6		-0.0327681	0.0233793	-0.0108232
ITA0470		1.8845	0.454234	0.278616	0.154069		0.0667424	0.141183	0.0153571	0.040586	0.083386	0.316055	0.33669	Membership < 0.6	0.33669		0.0312678	0.196528	0.119401	0.311869	0.115551	0.078324	0.0083832	0.0882708	0.0504052	0.311869	Membership < 0.6		-0.038964	0.0267587	-0.0145338
ITA0471		1.89898	0.451554	0.288527	0.123977		0.0238968	0.218475	0.023063	0.0218174	0.0554777	0.195982	0.461288	Membership < 0.6	0.461288		0.0439602	0.191091	0.093212	0.439165	0.0718228	0.0647518	0.0348452	0.0549166	0.0062358	0.439165	Membership < 0.6		-0.0468371	0.0489214	-0.00358711
USA0472		1.82522	0.459972	0.251058	0.237739		0	0.0856756	0	0.0161005	0.0430324	0	0.855192	Corn Belt Dent	0.855192		0.030898	0.021364	0.0034088	0.806389	1e-05	0.0253348	0.0744644	0.0018466	0.0362842	0.806389	4		-0.0327225	0.095286	0.0264343
THA0473		1.89745	0.461626	0.285921	0.131889		0	0.681499	0.00775471	0.0206655	0	0	0.29008	Caribbean	0.681499		0.0704676	0.348648	0.030894	0.489697	1e-05	0.0449842	0.008859	0.00643	1e-05	0.489697	Membership < 0.6		-0.071922	0.0669629	0.00921883
ARG0474		1.73791	0.459213	0.21886	0.3355		0.0935304	0.450224	0.0346717	0.0285001	0.0773102	0.108952	0.206812	Membership < 0.6	0.450224		0.0807178	0.395078	1e-05	0.319229	1e-05	0.141806	0.044846	0.0182932	1e-05	0.395078	Membership < 0.6		-0.0506579	0.0362355	-0.00108849
MEX0475		1.82599	0.445682	0.251481	0.236455		0	0.854935	0.0358791	0.0721041	0	0.00786366	0.0292179	Caribbean	0.854935		0.0446384	0.513496	0.0090742	0.387516	1e-05	0.0452348	1e-05	1e-05	1e-05	0.513496	Membership < 0.6		-0.0931444	0.0461528	0.00110846
ITA0476		1.79408	0.45442	0.243135	0.261794		0.143706	0.0892054	0.108317	0.0612103	0.333078	0	0.264484	Membership < 0.6	0.333078		0.0338504	0.0640208	0.0293004	0.265567	1e-05	0.402241	0.150058	0.0429478	0.0120038	0.402241	Membership < 0.6		-0.00649222	0.0079527	0.0343495
USA0477		1.79122	0.459952	0.244668	0.257141		0.0129328	0.618776	0	0.0177917	0	0.0168059	0.333694	Caribbean	0.618776		0.0673222	0.347621	0.0198664	0.502884	1e-05	0.0622662	1e-05	1e-05	1e-05	0.502884	Membership < 0.6		-0.0666753	0.0681872	0.00365669
FRA0478		1.55706	0.444772	0.15908	0.517004		1	0	0	0	0	0	0	Northern Flint	1		0.0144682	1e-05	0.0009916	0.0002994	1e-05	0.0279214	0.0009618	0.860357	0.0949808	0.860357	8		0.140318	-0.00642052	-0.0245885
FRA0479		1.69255	0.446665	0.21472	0.34807		0	0.00253022	0	0	0.996154	0.00131601	0	Pyrennean-Galician	0.996154		1e-05	0.0593284	0.0134776	1e-05	0.0118912	1e-05	0.176535	1e-05	0.738728	0.738728	9		-0.00657162	-0.0570863	0.0214972
FRA0480		1.68935	0.443245	0.210896	0.359678		0	0	0	0	1	0	0	Pyrennean-Galician	1		1e-05	0.0056682	0.0078572	1e-05	0.019461	0.012225	0.123153	0.007278	0.824338	0.824338	9		0.00414153	-0.0587693	0.0194888
FRA0481		1.64275	0.449611	0.205279	0.376732		0.00261717	0.00698568	0	0	0.963027	0.0273702	0	Pyrennean-Galician	0.963027		1e-05	0.0302114	0.0067756	1e-05	0.0363956	0.0009978	0.149232	0.0145194	0.761848	0.761848	9		0.00597631	-0.0545006	0.016215
FRA0482		1.66064	0.444597	0.199037	0.395686		0.0910475	0	0	0	0.908953	0	0	Pyrennean-Galician	0.908953		1e-05	0.0196414	0.011709	0.0287264	0.005448	0.0765422	0.0645268	0.111942	0.681455	0.681455	9		0.0293669	-0.0399621	0.0132535
FRA0483		1.64377	0.437567	0.18172	0.448262		0.229234	0	0	0	0.770766	0	0	Pyrennean-Galician	0.770766		0.0029194	0.0045034	1e-05	0.0016798	1e-05	0.0080332	0.00655	0.246737	0.729557	0.729557	9		0.0447867	-0.0378322	-0.00342715
FRA0484		1.63805	0.445064	0.199269	0.394982		0	0.0118535	0	0	0.92839	0.0597568	0	Pyrennean-Galician	0.92839		0.0019142	0.136979	0.0134566	1e-05	0.0194884	0.0049288	0.238079	0.0339748	0.551169	0.551169	Membership < 0.6		-0.014317	-0.0569484	0.0211933
FRA0485		1.59841	0.446538	0.177015	0.462549		0.345628	0.0207575	0	0.00484319	0.45359	0.161726	0.0134548	Membership < 0.6	0.45359		0.0058194	0.0665974	0.0261092	0.0209146	0.0246848	0.0317166	0.0957504	0.312546	0.415861	0.415861	Membership < 0.6		0.0339545	-0.0302551	-0.00915664
FRA0486		1.67017	0.444968	0.209257	0.364657		0	0.0070062	0	0	0.946992	0.0460016	0	Pyrennean-Galician	0.946992		1e-05	0.0694522	0.0265548	0.0016114	0.028507	1e-05	0.185118	0.0098696	0.678867	0.678867	9		-0.0129629	-0.0637769	0.0264917
FRA0487		1.64933	0.448629	0.201367	0.388613		0	0.0231293	0	0	0.9479	0.0289712	0	Pyrennean-Galician	0.9479		1e-05	0.144284	0.0254304	1e-05	0.0085468	0.00501	0.186646	1e-05	0.630052	0.630052	9		-0.0219802	-0.0643775	0.0258834
FRA0488		1.68849	0.437776	0.215715	0.345048		0	0.0391806	0	0	0.912664	0.0481555	0	Pyrennean-Galician	0.912664		1e-05	0.108104	0.0372704	1e-05	0.0143448	0.0206504	0.158934	1e-05	0.660667	0.660667	9		-0.0227138	-0.0630926	0.023555
FRA0489		1.7233	0.440432	0.221652	0.327022		0	0.0259155	0	0	0.892	0.0820847	0	Pyrennean-Galician	0.892		0.0032366	0.0806724	0.0247666	1e-05	0.0128702	0.005025	0.240727	1e-05	0.632683	0.632683	9		-0.0177063	-0.0636389	0.0289501
FRA0490		1.60922	0.44021	0.181237	0.449728		0.346437	0	0	0	0.653563	0	0	Pyrennean-Galician	0.653563		0.0049106	1e-05	1e-05	0.009983	0.0056452	0.0530824	0.135072	0.293144	0.498143	0.498143	Membership < 0.6		0.0547675	-0.0359013	0.0137979
FRA0491		1.69793	0.454998	0.219042	0.334947		0.00318213	0	0	0	0.958754	0.0369931	0.00107028	Pyrennean-Galician	0.958754		0.005577	0.000385	0.0447978	1e-05	0.0250244	0.0599644	0.0652588	0.0281942	0.770788	0.770788	9		0.00634229	-0.0506148	0.0126372
FRA0492		1.81838	0.460795	0.260047	0.210447		0	0.307002	0	0.00327022	0.432764	0.0277698	0.229194	Membership < 0.6	0.432764		0.0222982	0.218306	0.011654	0.346835	0.0087768	0.0181388	0.114213	1e-05	0.259768	0.346835	Membership < 0.6		-0.0377586	0.014913	0.0202271
FRA0493		1.6937	0.448388	0.211702	0.357232		0.0499188	0	0.00874898	0	0.187804	0.314992	0.438537	Membership < 0.6	0.438537		0.0227786	1e-05	0.0024956	0.314323	0.378922	0.094217	0.0226192	0.0372794	0.127355	0.378922	Membership < 0.6		-0.0234324	0.0246946	-0.0132763
FRA0494		1.70605	0.443936	0.218031	0.338015		0	0.0196192	0	0	0.918768	0.0435144	0.0180987	Pyrennean-Galician	0.918768		1e-05	0.0685004	0.0240248	0.0027422	0.019104	0.022089	0.0913684	0.0679572	0.704204	0.704204	9		0.000415893	-0.0468296	0.0146631
FRA0495		1.76798	0.439682	0.221831	0.32648		0.262047	0	0	0	0.721883	0	0.0160703	Pyrennean-Galician	0.721883		0.0107956	1e-05	0.00619	0.0105772	0.0064362	0.0591132	0.0994904	0.192365	0.615022	0.615022	9		0.0425477	-0.033083	0.00871897
FRA0496		1.71942	0.444063	0.217248	0.340394		0	0	0	0	0.938495	0.0233089	0.0381964	Pyrennean-Galician	0.938495		0.0125772	0.0382884	0.0012794	0.0324404	0.010525	0.0067902	0.0903246	0.038058	0.769717	0.769717	9		0.00523731	-0.0438034	0.013686
FRA0497		1.71634	0.455664	0.224966	0.316959		0	0	0	0	0.958636	0.0413637	0	Pyrennean-Galician	0.958636		0.0001712	0.0411544	0.040286	0.0012406	0.0160852	0.0003762	0.146236	0.0134754	0.740975	0.740975	9		0.00108841	-0.0566561	0.0171787
FRA0498		1.76008	0.439916	0.236047	0.283317		0.225732	0	0	0	0.742939	0.0295435	0.00178629	Pyrennean-Galician	0.742939		0.0078008	0.0178112	0.0082638	0.0216216	0.0184632	0.0126868	0.140648	0.21642	0.556284	0.556284	Membership < 0.6		0.033378	-0.0436317	0.0126521
FRA0499		1.49611	0.449534	0.156116	0.526002		0.417753	0	0	0	0.459917	0.12233	0	Membership < 0.6	0.459917		1e-05	1e-05	0.0183422	1e-05	0.0981478	0.0048526	0.0155924	0.377604	0.485431	0.485431	Membership < 0.6		0.0514662	-0.0379528	-0.0163761
FRA0500		1.82428	0.458555	0.256765	0.220412		0.0284012	0.00363873	0.00882975	0	0.709194	0.0343495	0.215587	Pyrennean-Galician	0.709194		0.0182864	0.0447904	0.0143154	0.176313	0.0001184	0.0633566	0.0566148	0.0478754	0.57833	0.57833	Membership < 0.6		0.00147666	-0.013643	0.0129657
FRA0501		1.65274	0.442486	0.189485	0.424688		0	0.0199671	0.00150854	0	0.877844	0.10068	0	Pyrennean-Galician	0.877844		0.0106728	0.0975428	0.0580516	0.0032868	0.002453	1e-05	0.23493	0.0239724	0.569081	0.569081	Membership < 0.6		-0.0146481	-0.0604175	0.022374
FRA0502		1.66825	0.443494	0.208579	0.366715		0	0.0475348	0	0	0.867574	0.0848915	0	Pyrennean-Galician	0.867574		0.0001378	0.138801	0.0933032	1e-05	0.0087106	1e-05	0.160768	1e-05	0.59825	0.59825	Membership < 0.6		-0.023761	-0.0625564	0.0208291
FRA0503		1.70144	0.440231	0.210639	0.360459		0.0689435	0	0	0	0.931057	0	0	Pyrennean-Galician	0.931057		0.0024622	0.0133286	0.0301536	0.0022296	0.0012708	0.0077124	0.0739876	0.0726244	0.796231	0.796231	9		0.0195056	-0.0483766	0.00532843
FRA0504		1.61375	0.452556	0.193986	0.411021		0.00201913	0	0	0	0.968766	0.0292148	0	Pyrennean-Galician	0.968766		1e-05	0.0304962	0.0161982	1e-05	0.0230494	0.0118424	0.0873256	0.0473234	0.783745	0.783745	9		0.0073123	-0.0556822	0.0136113
FRA0505		1.67491	0.445545	0.213372	0.352163		0	0.0422692	0	0	0.896217	0.0615136	0	Pyrennean-Galician	0.896217		0.0026706	0.128184	0.0006458	1e-05	0.0135644	0.0128038	0.152952	1e-05	0.689159	0.689159	9		-0.0143524	-0.0539669	0.0238297
FRA0506		1.71664	0.452238	0.225842	0.314301		0	0.0252838	0	0	0.903632	0.071084	0	Pyrennean-Galician	0.903632		1e-05	0.085703	0.0279902	1e-05	0.0417472	0.0057098	0.150433	1e-05	0.688387	0.688387	9		-0.0182588	-0.062114	0.0243985
FRA0507		1.71019	0.453319	0.2207	0.329914		0	0.0361915	0	0	0.90883	0.054979	0	Pyrennean-Galician	0.90883		0.010438	0.119472	0.0077116	0.0030124	0.0275094	0.0063988	0.156075	0.0037902	0.665593	0.665593	9		-0.0180317	-0.0614017	0.0276098
FRA0508		1.71801	0.44328	0.220337	0.331014		0	0.00367243	0	0	0.959374	0.0369534	0	Pyrennean-Galician	0.959374		1e-05	0.0832068	0.020051	1e-05	0.0168006	0.0069128	0.141782	0.0147466	0.71648	0.71648	9		-0.00800091	-0.0609054	0.0233802
FRA0509		1.70682	0.451855	0.21761	0.339294		0	0.050712	0	0	0.873238	0.0760496	0	Pyrennean-Galician	0.873238		0.0023476	0.102822	0.0366966	1e-05	0.021301	0.0057454	0.187998	0.0085942	0.634485	0.634485	9		-0.0197135	-0.0591494	0.0237472
FRA0510		1.71416	0.452462	0.22495	0.31701		0	0.0481058	0	0	0.849443	0.102451	0	Pyrennean-Galician	0.849443		0.0022394	0.168814	0.0225224	1e-05	0.0070108	0.0018558	0.184878	1e-05	0.612661	0.612661	9		-0.0280191	-0.060083	0.0225911
FRA0511		1.69755	0.449558	0.221686	0.326919		0	0	0	0	0.971819	0.0281815	0	Pyrennean-Galician	0.971819		1e-05	0.032669	0.0126522	1e-05	0.0416804	1e-05	0.119005	0.037128	0.756836	0.756836	9		0.00670814	-0.0518113	0.0112908
FRA0512		1.63745	0.44306	0.197182	0.401317		0	0.000844435	0	0	0.936926	0.0324194	0.0298104	Pyrennean-Galician	0.936926		0.0120204	0.0489578	0.0166604	0.0277696	0.034014	0.0128746	0.14718	0.0421868	0.658337	0.658337	9		0.0032482	-0.0494649	0.019812
FRA0513		1.67632	0.447483	0.200116	0.392411		0.158635	0.0678205	0	0.108181	0.0269332	0.0228658	0.615564	Corn Belt Dent	0.615564		0.712196	0.014771	1e-05	0.19958	0.0249778	1e-05	0.0044274	0.0327534	0.011275	0.712196	1		-0.00719632	0.0935069	0.0185937
FRA0514		1.64954	0.448417	0.196233	0.404198		0.154775	0.0753517	0	0.114118	0.0155399	0	0.640215	Corn Belt Dent	0.640215		0.746428	0.0180708	0.003612	0.173437	0.011463	0.0078738	1e-05	0.029632	0.0094732	0.746428	1		-0.00692891	0.0981887	0.0198024
FRA0515		1.82227	0.439918	0.242154	0.264774		0	0.0644107	0	0	0.771438	0.0076344	0.156517	Pyrennean-Galician	0.771438		0.026073	0.04833	0.0291658	0.171716	1e-05	0.0217666	0.199938	0.0381118	0.464889	0.464889	Membership < 0.6		-0.00735094	-0.0247473	0.0300948
FRA0516		1.77665	0.451868	0.240167	0.270807		0	0.102418	0	0	0.821932	0.0601992	0.0154505	Pyrennean-Galician	0.821932		0.0126306	0.0972478	0.0489284	0.0489724	0.0094876	0.0275692	0.244145	0.0132704	0.497749	0.497749	Membership < 0.6		-0.0169048	-0.0457895	0.0302939
FRA0517		1.68661	0.437955	0.196577	0.403153		0.423888	0	0	0	0.5255	0	0.0506122	Membership < 0.6	0.5255		0.0038088	1e-05	1e-05	0.059043	0.0187018	0.0563004	0.0230398	0.390714	0.448372	0.448372	Membership < 0.6		0.0611932	-0.0174196	0.00124603
FRA0518		1.4965	0.451771	0.152672	0.536458		0.126048	0.0360671	0.00960441	0.0393123	0.659663	0.0275659	0.101739	Pyrennean-Galician	0.659663		0.014821	0.0811086	0.0596228	0.11291	0.0240956	0.0004776	0.106203	0.108229	0.492532	0.492532	Membership < 0.6		0.00940483	-0.0224669	0.00992967
FRA0519		1.70489	0.434657	0.222759	0.323661		0	0	0	0	1	0	0	Pyrennean-Galician	1		0.0010084	0.0298508	0.0097722	0.0042512	0.0224222	0.030304	0.0722428	0.0492324	0.780916	0.780916	9		0.00574332	-0.0490254	0.0134586
FRA0520		1.76179	0.43684	0.244831	0.256647		0	0.428159	0.00244447	0	0.506584	0.0628126	0	Membership < 0.6	0.506584		0.0397418	0.386704	0.0196898	0.122974	0.0037436	0.0571404	0.133417	0.0073766	0.229212	0.386704	Membership < 0.6		-0.0513748	-0.0140673	0.016375
FRA0521		1.74043	0.449903	0.216063	0.343993		0.135792	0	0	0	0.864208	0	0	Pyrennean-Galician	0.864208		0.0015812	0.0027648	0.0019648	0.0109042	1e-05	0.0564708	0.0294192	0.117559	0.779326	0.779326	9		0.0295858	-0.044971	0.00740216
FRA0522		1.68508	0.442995	0.211878	0.356697		0.0345045	0	0	0	0.965496	0	0	Pyrennean-Galician	0.965496		1e-05	0.0206092	0.0230102	0.0032176	0.0136842	0.0224028	0.0513482	0.0638706	0.801848	0.801848	9		0.018492	-0.0485452	0.00546725
FRA0523		1.55531	0.448237	0.172828	0.475262		0	0.0130638	0	0	0.915341	0.0715952	0	Pyrennean-Galician	0.915341		0.0031992	0.0409122	0.0353726	0.000194	0.020877	0.0023524	0.154255	0.025989	0.716849	0.716849	9		-0.00455317	-0.060803	0.0142804
FRA0524		1.60537	0.442471	0.179572	0.454786		0	0.0396627	0	0	0.892597	0.0677403	0	Pyrennean-Galician	0.892597		1e-05	0.100051	0.0291502	1e-05	0.0079288	1e-05	0.157635	1e-05	0.705196	0.705196	9		-0.0235108	-0.0628806	0.022595
FRA0525		1.63536	0.446358	0.19112	0.419723		0	0.0297311	0	0	0.870923	0.099346	0	Pyrennean-Galician	0.870923		1e-05	0.122948	0.0337936	1e-05	0.0362994	1e-05	0.157754	1e-05	0.649165	0.649165	9		-0.0217289	-0.0610664	0.0232931
FRA0526		1.68332	0.44465	0.210778	0.360038		0	0.0534147	0	0	0.843841	0.102744	0	Pyrennean-Galician	0.843841		0.0038602	0.135277	0.0468838	0.0111356	0.0292744	0.0034404	0.158461	1e-05	0.611657	0.611657	9		-0.025179	-0.054812	0.0219269
FRA0527		1.74022	0.453088	0.219354	0.333998		0.404764	0	0	0	0.413946	0.0688339	0.112456	Membership < 0.6	0.413946		0.015854	1e-05	0.0212024	0.113016	0.0600892	0.0805024	1e-05	0.31327	0.396046	0.396046	Membership < 0.6		0.0497417	-0.0118238	-0.00620375
FRA0528		1.78268	0.44983	0.239259	0.273563		0	0.0428547	0	0	0.884801	0.0723438	0	Pyrennean-Galician	0.884801		0.0078036	0.0953398	0.0472776	0.0107054	0.0087378	0.0206254	0.163308	1e-05	0.646192	0.646192	9		-0.0173064	-0.0567397	0.0244249
FRA0529		1.40906	0.446137	0.132978	0.596254		0.0730791	0.0323301	0	0	0.61576	0.0434136	0.235417	Pyrennean-Galician	0.61576		0.003774	0.0120132	0.0158286	0.280999	0.0376304	1e-05	0.0045284	0.0425808	0.602636	0.602636	9		0.00488075	-0.00674432	0.0128744
FRA0530		1.75735	0.447506	0.229591	0.302918		0	0.0590631	0	0	0.899717	0.0412202	0	Pyrennean-Galician	0.899717		0.0051702	0.136468	0.0214858	0.0014754	0.0041842	1e-05	0.198128	1e-05	0.633069	0.633069	9		-0.0186841	-0.0587999	0.0279726
FRA0531		1.72873	0.456754	0.230301	0.300762		0	0.0603793	0	0	0.854139	0.0854816	0	Pyrennean-Galician	0.854139		1e-05	0.172095	0.0260578	1e-05	0.0002622	1e-05	0.169107	1e-05	0.632438	0.632438	9		-0.0286459	-0.0633672	0.0248642
FRA0532		1.67192	0.456481	0.2096	0.363614		0	0.0178381	0	0	0.924319	0.0578425	0	Pyrennean-Galician	0.924319		0.0010566	0.0979568	0.040091	0.000485	0.0042986	1e-05	0.192459	1e-05	0.663633	0.663633	9		-0.0180627	-0.0643859	0.0294426
FRA0533		1.76926	0.441553	0.226591	0.312025		0	0.0339182	0	0	0.896414	0.0696678	0	Pyrennean-Galician	0.896414		0.0057818	0.048511	0.0447068	0.0031168	0.0257714	0.0079698	0.177249	1e-05	0.686884	0.686884	9		-0.0184013	-0.0597674	0.023873
FRA0534		1.66902	0.448134	0.213318	0.352325		0.113058	0.0173927	0	0.151014	0.134052	0.00821091	0.576272	Membership < 0.6	0.576272		0.585481	0.0031302	0.0048484	0.242262	0.023097	0.0179842	0.0459122	0.0188108	0.058475	0.585481	Membership < 0.6		-0.0078549	0.0786122	0.0220668
PRT0535		1.86934	0.453049	0.279258	0.15212		0.0474635	0.31853	0.135713	0.0530276	0.277709	0.0503433	0.117214	Membership < 0.6	0.31853		0.0004372	0.255601	0.0048678	0.170227	0.0119454	0.428182	0.105618	0.0136844	0.0094366	0.428182	Membership < 0.6		-0.0415861	0.00592152	0.0208611
PRT0536		1.68508	0.453413	0.203545	0.381999		0.27625	0	0.244963	0	0.461619	0.0171679	0	Membership < 0.6	0.461619		1e-05	1e-05	0.038648	1e-05	1e-05	0.632577	0.201443	0.0752292	0.0520632	0.632577	6		0.0186526	-0.0405122	0.0267083
PRT0537		1.80484	0.451032	0.257767	0.21737		0.328773	0.0354468	0.266463	0.0593728	0.254972	0.0177598	0.0372129	Membership < 0.6	0.328773		0.0111454	0.06264	0.0147168	0.0439968	0.0151002	0.68357	0.0112488	0.104742	0.05284	0.68357	6		0.0144786	-0.0109135	0.00693141
PRT0538		1.84346	0.456299	0.267316	0.188377		0.0904763	0.346863	0.162954	0.0320907	0.251808	0.0501702	0.0656377	Membership < 0.6	0.346863		0.002084	0.276951	0.0070012	0.166606	0.0065868	0.434675	0.10181	0.0040926	0.0001942	0.434675	Membership < 0.6		-0.0391848	0.00364641	0.01626
PRT0539		1.76017	0.449966	0.231322	0.297662		0.404308	0	0.270597	0.0392519	0.267105	0.000490242	0.0182476	Membership < 0.6	0.404308		0.0179168	0.0612272	0.0144936	0.01131	0.0015014	0.726827	1e-05	0.147608	0.0191046	0.726827	6		0.030588	-0.015657	0.00950601
PRT0540		1.78028	0.454817	0.239984	0.271361		0.124911	0.141014	0.104509	0.0514528	0.309536	0.0269532	0.241625	Membership < 0.6	0.309536		0.0257548	0.101334	0.0111308	0.19899	0.0014118	0.459584	0.139076	0.0627074	1e-05	0.459584	Membership < 0.6		-0.01464	0.0061896	0.0312628
PRT0541		1.65671	0.455928	0.215357	0.346134		0.188732	0	0.180461	0.0449593	0.511482	0.0393417	0.0350241	Membership < 0.6	0.511482		0.0226672	1e-05	0.031271	0.0212506	0.0247714	0.623506	0.250628	0.0174988	0.0083968	0.623506	6		0.00894584	-0.0384618	0.0345997
PRT0542		1.77631	0.454288	0.239616	0.272478		0.0853474	0	0.150633	0.0433124	0.672515	0.0481916	0	Pyrennean-Galician	0.672515		0.0046182	0.0043446	0.034913	0.00287	0.0103248	0.399971	0.526264	0.0166848	1e-05	0.526264	Membership < 0.6		-0.00225167	-0.0593049	0.0534934
PRT0543		1.7831	0.453807	0.244845	0.256602		0.143345	0.0431164	0.140385	0.027106	0.6067	0.0187846	0.0205634	Pyrennean-Galician	0.6067		0.0161022	0.0071674	0.023729	0.0106072	0.0262072	0.417236	0.472379	0.0108012	0.0157714	0.472379	Membership < 0.6		0.00336676	-0.0448075	0.0505303
PRT0544		1.75812	0.453683	0.234283	0.288673		0.131517	0	0.180514	0.0355788	0.629054	0.0233354	0	Pyrennean-Galician	0.629054		0.0033486	0.0123782	0.0097426	1e-05	0.0105726	0.482428	0.462491	0.0044914	0.0145376	0.482428	Membership < 0.6		0.00403144	-0.0567067	0.0519385
PRT0545		1.6914	0.444497	0.202309	0.385751		0.0675448	0	0.113846	0.0220745	0.777564	0.0189713	0	Pyrennean-Galician	0.777564		1e-05	0.0011756	0.0116998	1e-05	0.012536	0.31383	0.649171	0.006656	0.0049114	0.649171	7		0.00219557	-0.0692211	0.0661103
PRT0546		1.77951	0.453601	0.238441	0.276047		0.134186	0.0306734	0.136736	0.0154649	0.637655	0.0273579	0.0179265	Pyrennean-Galician	0.637655		0.0099368	0.0083372	0.007992	1e-05	0.0071536	0.426585	0.497602	0.029407	0.0129758	0.497602	Membership < 0.6		0.00332851	-0.052291	0.0552262
PRT0547		1.76367	0.454613	0.237676	0.278371		0.180794	0	0.137249	0.0216083	0.635351	0.0173464	0.00765184	Pyrennean-Galician	0.635351		1e-05	1e-05	0.0201694	1e-05	1e-05	0.405954	0.519109	0.033462	0.0212654	0.519109	Membership < 0.6		0.0138256	-0.0527186	0.051614
PRT0548		1.87536	0.454113	0.283431	0.139449		0.0248017	0.260804	0.0991835	0.0798587	0.309852	0.0864767	0.139023	Membership < 0.6	0.309852		0.0206816	0.301926	0.0052906	0.21687	0.0102332	0.284957	0.142278	0.009697	0.008066	0.301926	Membership < 0.6		-0.0411508	0.00362541	0.0175103
PRT0549		1.80314	0.455043	0.250576	0.239204		0.177005	0.0602839	0.128292	0.0599506	0.537305	0.0371635	0	Membership < 0.6	0.537305		0.0069268	0.0942432	0.0370106	0.0147538	0.0308454	0.399478	0.322686	0.085289	0.0087668	0.399478	Membership < 0.6		0.0043559	-0.0403954	0.0384504
PRT0550		1.78366	0.456127	0.246033	0.252996		0.262104	0	0.243921	0.0122126	0.455696	0.0260666	0	Membership < 0.6	0.455696		0.0055022	0.0212064	0.0204494	1e-05	0.0100856	0.634401	0.217824	0.0477238	0.0427982	0.634401	6		0.015155	-0.0385937	0.0290215
PRT0551		1.80126	0.451307	0.245954	0.253236		0.113087	0.00365841	0.176392	0.0429868	0.585792	0.0200555	0.0580283	Membership < 0.6	0.585792		0.0130966	0.0168804	0.0079862	0.0091618	0.0123094	0.491493	0.400311	0.0337952	0.0149666	0.491493	Membership < 0.6		0.000118491	-0.0399567	0.0488721
PRT0552		1.80164	0.451009	0.255258	0.224987		0.24234	0	0.200009	0.0506261	0.463543	0.0297804	0.0137007	Membership < 0.6	0.463543		0.0219044	0.0259104	0.0412766	0.0012782	0.0199016	0.565513	0.278691	0.0362934	0.009231	0.565513	Membership < 0.6		0.0132341	-0.0376558	0.0348342
PRT0553		1.82159	0.457674	0.262548	0.202854		0	0.389455	0.122574	0.0850514	0.215336	0.136123	0.051461	Membership < 0.6	0.389455		0.0133074	0.437018	0.0194632	0.169495	1e-05	0.330325	0.0266078	0.0037638	1e-05	0.437018	Membership < 0.6		-0.0611693	0.00902907	0.00135064
PRT0554		1.81257	0.4553	0.252576	0.23313		0.0642348	0.317726	0.167191	0.076617	0.15522	0.162885	0.0561262	Membership < 0.6	0.317726		0.0133822	0.342905	0.0724208	0.13663	0.0152924	0.390389	0.006509	0.0032576	0.0192146	0.390389	Membership < 0.6		-0.0504579	0.00938799	-0.00637707
PRT0555		1.75927	0.455651	0.229207	0.304083		0.206104	0	0.1883	0.0555936	0.405794	0.0500064	0.0942016	Membership < 0.6	0.405794		0.0378814	0.0150406	0.036874	0.0440444	0.0381396	0.523626	0.197158	0.0598526	0.0473828	0.523626	Membership < 0.6		0.00705336	-0.0225205	0.0261285
PRT0556		1.73774	0.440638	0.217444	0.339799		0.301569	0	0.261351	0	0.414342	0.0113369	0.011401	Membership < 0.6	0.414342		0.0029158	0.0162452	0.0156716	1e-05	0.0055478	0.67998	0.0964098	0.0904852	0.0927344	0.67998	6		0.0192731	-0.0316233	0.0229068
PRT0557		1.83487	0.449217	0.257929	0.216877		0.230595	0	0.192246	0.0531428	0.441261	0.0208076	0.0619483	Membership < 0.6	0.441261		0.018081	0.016324	0.0156074	0.0098408	0.021561	0.607059	0.252252	0.046349	0.0129256	0.607059	6		0.0113497	-0.0299536	0.0337163
PRT0558		1.84888	0.44759	0.260866	0.20796		0.14361	0.00982945	0.144805	0.0417762	0.567278	0.00973368	0.0829669	Membership < 0.6	0.567278		0.022201	0.0145698	0.0095386	0.0494418	0.0005656	0.450236	0.397784	0.0319114	0.023752	0.450236	Membership < 0.6		0.00454356	-0.036088	0.0478851
PRT0559		1.81198	0.449971	0.245522	0.254549		0.136181	0	0.148065	0.0350292	0.651532	0.0149567	0.0142353	Pyrennean-Galician	0.651532		0.01275	0.0049562	0.0209924	0.0012122	0.0018322	0.388428	0.498712	0.0482754	0.0228414	0.498712	Membership < 0.6		0.00625765	-0.0530216	0.0546259
ITA0697		1.87391	0.441914	0.27156	0.175493		0.0444873	0.0478209	0.0101019	0.0478078	0.0771018	0.17543	0.597251	Membership < 0.6	0.597251		0.035817	0.0553134	0.107773	0.526043	0.119509	0.065649	0.0270856	0.0511458	0.0116638	0.526043	Membership < 0.6		-0.0274177	0.059358	0.00160271
ITA0698		1.68691	0.447311	0.197434	0.400553		0	0.0623097	0	0	0.00929847	0.906173	0.0222186	Italian Flint	0.906173		0.0123636	0.0677678	0.003037	0.0025954	0.85494	0.0033206	0.0362644	0.006834	0.0128774	0.85494	5		-0.0725243	-0.0301728	-0.0586412
ITA0699		1.63485	0.4487	0.189224	0.425479		0	0.00826476	0	0	0	0.989675	0.00206062	Italian Flint	0.989675		1e-05	0.055532	0.025649	0.0013196	0.912246	1e-05	0.0052128	1e-05	1e-05	0.912246	5		-0.0737282	-0.0340632	-0.0635791
ITA0700		1.78618	0.44809	0.241598	0.266463		0.0569465	0.182114	0.00470403	0.0211687	0.0399679	0.0591854	0.635914	Corn Belt Dent	0.635914		0.0451518	0.103372	0.0098036	0.603516	0.0643754	0.0651316	0.0391274	0.0440062	0.0255158	0.603516	4		-0.0319485	0.0717927	0.0108638
ITA0701		1.59944	0.445145	0.171584	0.479037		0	0.0598808	0	0	0	0.935218	0.00490141	Italian Flint	0.935218		0.0007016	0.0275198	0.0157046	0.0034092	0.928431	0.009584	1e-05	1e-05	0.014629	0.928431	5		-0.0743719	-0.0334733	-0.0623583
ITA0703		1.67179	0.445819	0.207468	0.370088		0	0	0	0	0	0.97948	0.02052	Italian Flint	0.97948		0.0062598	0.0140348	0.0764568	0.0070538	0.853224	0.0108456	0.0087966	0.0115708	0.0117586	0.853224	5		-0.0642391	-0.0340567	-0.0676722
ITA0704		1.57295	0.45681	0.178803	0.457121		0	0.0275015	0	0	0	0.972498	0	Italian Flint	0.972498		1e-05	0.0533752	0.001861	1e-05	0.914771	1e-05	0.029943	1e-05	1e-05	0.914771	5		-0.0752604	-0.041153	-0.0694288
ITA0708		1.81334	0.441515	0.261012	0.207517		0.136575	0.117674	0.0111324	0.0613576	0.077349	0.0771644	0.518747	Membership < 0.6	0.518747		0.0629046	0.095483	0.0043072	0.493293	0.0214958	0.113	0.0713924	0.117867	0.020256	0.493293	Membership < 0.6		-0.0157937	0.0556864	0.00695198
ITA0709		1.87784	0.419861	0.277959	0.156062		0.0929734	0.128556	0	0.0716369	0.063694	0.0387661	0.604373	Corn Belt Dent	0.604373		0.0572118	0.131846	0.0098466	0.557815	0.0015424	0.14831	0.0110552	0.0672938	0.0150782	0.557815	Membership < 0.6		-0.0201555	0.0698441	0.0120346
ITA0710		1.7931	0.444086	0.247031	0.249965		0.241881	0.164763	0	0.0160108	0.0665523	0.159681	0.351111	Membership < 0.6	0.351111		0.0480198	0.105927	0.057097	0.348851	0.0890394	0.0649454	0.0141564	0.21573	0.0562338	0.348851	Membership < 0.6		-0.00646091	0.0376554	-0.00771844
ITA0711		1.75615	0.448361	0.230435	0.300356		0.0877708	0.0105929	0	0	0.0196776	0.814839	0.0671201	Italian Flint	0.814839		0.0052262	0.0247338	0.0522666	0.0420978	0.719816	0.0313542	0.0008588	0.102883	0.0207632	0.719816	5		-0.0440498	-0.0240292	-0.0552708
ITA0712		1.68866	0.447907	0.213191	0.352712		0.0187827	0.0215716	0	0	0.0146847	0.918423	0.0265374	Italian Flint	0.918423		0.0026126	0.0535106	0.0020812	0.009935	0.848325	0.0105216	0.0117	0.0424364	0.018878	0.848325	5		-0.0603481	-0.0333349	-0.0614442
ITA0713		1.66974	0.457575	0.207945	0.368639		0.0335172	0.0217204	0	0	0.00183131	0.918138	0.0247932	Italian Flint	0.918138		0.010207	0.0261934	0.0568858	0.0141014	0.743767	0.000818	0.0448634	0.0349878	0.068176	0.743767	5		-0.059204	-0.0317047	-0.0632694
ITA0714		1.71288	0.458597	0.221355	0.327923		0.0946725	0	0	0	0.081019	0.824309	0	Italian Flint	0.824309		0.0022844	0.009105	0.140753	0.0072252	0.66093	0.005032	0.0030628	0.102239	0.069369	0.66093	5		-0.0385607	-0.0367812	-0.0590364
ITA0716		1.91346	0.441613	0.265782	0.193035		0	0.129294	0	0	0.0467323	0.531594	0.29238	Membership < 0.6	0.531594		0.0013284	0.110269	0.0002912	0.269723	0.501296	0.0454434	0.0072044	0.0272314	0.0372124	0.501296	Membership < 0.6		-0.0574415	0.0138095	-0.0274889
ITA0718		1.86379	0.475797	0.271838	0.174648		0.0365785	0.135318	0	0.0238909	0.00950164	0.0441255	0.750585	Corn Belt Dent	0.750585		0.0329272	0.0947702	0.0044472	0.663961	0.0545336	0.0317166	0.0279896	0.0684246	0.0212294	0.663961	4		-0.0305604	0.083308	0.0150605
ITA0719		1.61614	0.466049	0.193973	0.411061		0.276533	0.152122	0	0.0503739	0.0593219	0.131218	0.330431	Membership < 0.6	0.330431		0.0672916	0.103927	0.0044234	0.427505	0.103658	0.0751992	0.0312512	0.186656	8.74e-05	0.427505	Membership < 0.6		-0.000685413	0.0383213	-0.00501451
ITA0720		1.83312	0.468072	0.280234	0.149156		0.0668762	0.226792	0	0.0232856	0.0281513	0	0.654895	Corn Belt Dent	0.654895		0.0556662	0.07665	0.0350954	0.652837	0.0016938	0.0444368	0.0538118	0.065985	0.0138244	0.652837	4		-0.0300754	0.081371	0.0163362
ITA0722		1.83453	0.478566	0.27606	0.161828		0.0757769	0.134093	0	0.0415426	0	0	0.748587	Corn Belt Dent	0.748587		0.0696142	0.11544	0.0075148	0.681858	0.0019504	0.0226004	0.0390564	0.0373622	0.024604	0.681858	4		-0.0227015	0.0877266	0.0198749
ITA0723		1.86486	0.486348	0.287589	0.126825		0.0787338	0.141823	0	0	0.0585208	0.060725	0.660197	Corn Belt Dent	0.660197		0.086681	0.0817038	0.039371	0.627479	0.0089434	0.0584508	0.0230782	0.0440896	0.0302034	0.627479	4		-0.023249	0.0743666	0.0105938
ITA0724		1.60738	0.453915	0.189509	0.424615		0	0.0278977	0	0	0	0.972102	0	Italian Flint	0.972102		1e-05	0.0136148	1e-05	1e-05	0.981863	1e-05	0.0041984	1e-05	0.0002738	0.981863	5		-0.0754386	-0.033367	-0.0648582
ITA0726		1.65304	0.454909	0.202281	0.385835		0	0.0831194	0.0146099	0	0.0277929	0.874478	0	Italian Flint	0.874478		0.0148772	0.120463	0.198326	0.0071344	0.574585	0.0364818	0.036573	0.0077866	0.003772	0.574585	Membership < 0.6		-0.0792398	-0.039791	-0.0588199
ITA0728		1.63262	0.451036	0.198419	0.397563		0	0.031691	0.0807421	0	0.00353167	0.884035	0	Italian Flint	0.884035		1e-05	0.0312172	0.609198	1e-05	0.307065	0.0018878	0.0266908	0.0205176	0.0034034	0.609198	3		-0.0810533	-0.0485036	-0.0739739
ITA0729		1.70695	0.460649	0.227136	0.310373		0	0.0362756	0.0586421	0.00206725	0.124679	0.778336	0	Italian Flint	0.778336		0.007397	0.0345704	0.638236	0.0011378	0.220461	0.0004728	0.0091956	0.068107	0.0204222	0.638236	3		-0.0646372	-0.0429556	-0.0681552
HRV0730		1.86058	0.454772	0.266608	0.190528		0.0817589	0.0843522	0	0.0529177	0.056296	0.110192	0.614483	Corn Belt Dent	0.614483		0.026768	0.0456076	0.108454	0.620827	0.0213486	0.0199484	0.0117494	0.070803	0.074494	0.620827	4		-0.0232558	0.0697841	0.00549646
HRV0731		1.80911	0.459273	0.253576	0.230095		0.0788656	0.217666	0	0.0193173	0.0232014	0.0166435	0.644306	Corn Belt Dent	0.644306		0.27102	0.0665696	0.0461316	0.532933	0.0062982	0.0160462	0.0100882	0.0219174	0.0289954	0.532933	Membership < 0.6		-0.0315042	0.0883725	0.0157522
HRV0732		1.77037	0.453458	0.237545	0.278767		0.419181	0.0454087	0.00465238	0.0714773	0.091504	0.0255556	0.342222	Membership < 0.6	0.419181		0.0355638	0.0301198	0.0069178	0.383486	0.0286484	0.0979048	0.009646	0.2956	0.112113	0.383486	Membership < 0.6		0.034549	0.0371091	0.0022052
HRV0733		1.79686	0.452114	0.243381	0.261048		0.439588	0.0128276	0	0.01955	0.0709773	0.0903085	0.366749	Membership < 0.6	0.439588		0.015421	0.009658	0.0286802	0.32841	0.0816132	0.141052	1e-05	0.323667	0.0714898	0.32841	Membership < 0.6		0.0368681	0.0350334	-0.00338872
HRV0734		1.74936	0.458134	0.222008	0.325941		0.138836	0.116065	0.0132694	0.0432928	0	0.00366881	0.684867	Corn Belt Dent	0.684867		0.0598346	0.0374728	0.0244498	0.677046	0.0006316	0.028989	0.056351	0.0978264	0.0173994	0.677046	4		-0.015875	0.0856517	0.0117304
HRV0735		1.72394	0.460194	0.212123	0.355954		0.0488092	0.0585329	0	0.0374714	0.0437312	0	0.811455	Corn Belt Dent	0.811455		0.0425408	0.0110904	0.0393616	0.737511	0.0079286	0.0105626	0.0299144	0.0765446	0.044546	0.737511	4		-0.0220853	0.0956287	0.0237926
HRV0736		1.79848	0.455835	0.243254	0.261434		0.191436	0.0660303	0.00584366	0.0142476	0.102649	0.0726365	0.547157	Membership < 0.6	0.547157		0.0798466	0.0666512	0.0655418	0.469622	0.0363354	0.0392942	0.0529738	0.149871	0.039865	0.469622	Membership < 0.6		-0.00099143	0.0583504	0.00688292
HRV0737		1.46732	0.460316	0.154542	0.530782		0.102996	0.118078	0	0.0133884	0	0.00426341	0.761274	Corn Belt Dent	0.761274		0.0463522	0.0031578	0.0004938	0.771301	0.064421	0.0303386	0.02373	0.042996	0.017209	0.771301	4		-0.0192968	0.0998953	0.0175963
HRV0738		1.78225	0.438533	0.223588	0.321143		0.302385	0	0.000264514	0.00898964	0.128914	0.061874	0.497573	Membership < 0.6	0.497573		0.0238096	1e-05	0.0322406	0.458063	0.0804992	0.082726	0.0012642	0.21286	0.108527	0.458063	Membership < 0.6		0.0218362	0.0487592	0.0043801
HRV0739		1.8262	0.455856	0.255974	0.222814		0.21843	0.0815996	0	0.00107057	0.132056	0.0230374	0.543806	Membership < 0.6	0.543806		0.0417322	0.0187142	0.06265	0.563563	0.0254612	0.015786	0.0471162	0.163464	0.0615134	0.563563	Membership < 0.6		0.00480211	0.0607377	0.0114063
HRV0740		1.70588	0.456077	0.213614	0.351428		0.270178	0.0844807	0	0.0166119	0.0991696	0.0472824	0.482277	Membership < 0.6	0.482277		0.071999	0.0015262	0.0158406	0.454479	0.125119	0.0947604	0.0362014	0.17247	0.027603	0.454479	Membership < 0.6		0.00956133	0.0535821	0.00701885
HRV0741		1.88092	0.45113	0.281741	0.144579		0.277857	0.103526	0	0	0.0770831	0.0477769	0.493758	Membership < 0.6	0.493758		0.031537	0.078002	0.0202138	0.455539	0.0339664	0.072583	0.034729	0.2256	0.047829	0.455539	Membership < 0.6		0.00816506	0.0561656	0.00477434
HRV0742		1.57611	0.453283	0.145857	0.55715		0.121986	0.0149488	0.0225279	0.0361012	0.0881891	0.685304	0.0309426	Italian Flint	0.685304		0.015958	0.0045856	0.734265	0.0229808	0.0438884	0.0025132	0.0166044	0.153884	0.005321	0.734265	3		-0.0398957	-0.0349736	-0.0698943
HRV0743		1.63617	0.453241	0.188229	0.4285		0.0772847	0.00748713	0.0514272	0	0.181768	0.518419	0.163615	Membership < 0.6	0.518419		1e-05	0.0198096	0.613382	0.168688	0.0237066	1e-05	0.0466984	0.127686	1e-05	0.613382	3		-0.0367712	-0.0185027	-0.0480167
HRV0744		1.62506	0.449852	0.184866	0.438712		0.0592688	0	0.0385061	0	0.170264	0.644688	0.0872729	Italian Flint	0.644688		0.0106576	0.0255728	0.689046	0.0822582	0.031245	0.0016516	0.0296812	0.09551	0.0343774	0.689046	3		-0.046985	-0.0308635	-0.0624245
HRV0745		1.83842	0.451781	0.25974	0.211378		0.34131	0.0778656	0.00151281	0.0483845	0.0502976	0.0539562	0.426674	Membership < 0.6	0.426674		0.0498108	0.0041916	0.0108962	0.418762	0.0488428	0.0943424	0.0190364	0.233186	0.120931	0.418762	Membership < 0.6		0.0173924	0.0494576	0.0020821
HRV0746		1.72822	0.451763	0.173926	0.471927		0.112459	0.0148532	0.0884705	0.0136398	0.0812308	0.601173	0.0881734	Italian Flint	0.601173		1e-05	0.040251	0.726544	0.0643958	0.0071834	0.0114724	0.00219	0.118677	0.0292766	0.726544	3		-0.0436657	-0.0261063	-0.0675769
HRV0747		1.73104	0.45619	0.21547	0.345793		0.0896005	0.133	0	0.0140638	0.0298064	0	0.733529	Corn Belt Dent	0.733529		0.0351608	0.0109044	0.0137958	0.73405	0.0304526	0.0705378	0.025037	0.059303	0.0207588	0.73405	4		-0.0214672	0.0880472	0.0193172
HRV0748		1.78917	0.455609	0.229385	0.303544		0.044958	0.0287337	0.0299526	0.0214773	0.173218	0.411988	0.289672	Membership < 0.6	0.411988		0.0089078	1e-05	0.46493	0.330621	0.0424692	0.0547726	0.0110178	0.0331496	0.0541222	0.46493	Membership < 0.6		-0.0376319	0.0066183	-0.033892
HRV0749		1.80566	0.432279	0.240938	0.268466		0.25466	0.0365902	0	0.0195496	0.137006	0.0151039	0.53709	Membership < 0.6	0.53709		0.0425188	0.0018246	0.0085716	0.495413	0.0421306	0.064769	0.0303612	0.181129	0.133283	0.495413	Membership < 0.6		0.0132901	0.0574721	0.011653
HRV0750		1.85311	0.452751	0.260593	0.208788		0.280844	0.116891	0.00437667	0.0190426	0.0889125	0.0185688	0.471365	Membership < 0.6	0.471365		0.0151616	0.0563502	0.0271928	0.543114	0.018904	0.0571084	0.0169424	0.188573	0.0766532	0.543114	Membership < 0.6		0.00901673	0.0557702	0.00603335
HRV0751		1.81761	0.448614	0.257095	0.21941		0.268272	0.122595	0.0182581	0.0280371	0.0739814	0.0169546	0.471901	Membership < 0.6	0.471901		0.0389582	0.0444822	0.0100092	0.49553	0.031134	0.101743	0.0073972	0.149588	0.121158	0.49553	Membership < 0.6		0.0051973	0.0555532	0.00600846
HRV0752		1.79613	0.446442	0.24829	0.246143		0.30344	0.0876374	0	0.0821694	0.0710248	0.035481	0.420248	Membership < 0.6	0.420248		0.0385872	0.0114782	0.0550944	0.511704	0.0465894	0.027427	0.015883	0.179427	0.113809	0.511704	Membership < 0.6		0.0141231	0.0526468	0.00224486
HRV0753		1.82321	0.451393	0.255593	0.22397		0.16283	0.0925184	0	0	0.105231	0.00691045	0.63251	Corn Belt Dent	0.63251		0.032878	0.0407622	0.0207896	0.566386	0.0405974	0.0158746	0.0192422	0.163032	0.100438	0.566386	Membership < 0.6		-0.0045589	0.0713673	0.0156011
HRV0754		1.82868	0.456501	0.247318	0.249096		0.0537912	0.0251818	0	0.0494271	0.158645	0.0047311	0.708224	Corn Belt Dent	0.708224		0.013813	0.0117358	1e-05	0.706079	0.00835	0.01987	0.0115352	0.0554446	0.173162	0.706079	4		-0.0150845	0.0774707	0.0218642
HRV0755		1.76213	0.453361	0.219617	0.333199		0.272866	0.12444	0	0.0171735	0	0.0660603	0.51946	Membership < 0.6	0.51946		0.012438	0.0849854	0.0409552	0.486478	0.0358722	0.0290452	1e-05	0.217399	0.0928172	0.486478	Membership < 0.6		0.00368077	0.0650358	-0.000114084
HRV0756		1.79831	0.449586	0.246882	0.250418		0.233965	0.0841805	0	0.0319261	0.120385	0.0513911	0.478153	Membership < 0.6	0.478153		0.0428756	0.031618	0.0258936	0.479072	0.0786934	0.05019	0.0072906	0.205003	0.0793634	0.479072	Membership < 0.6		0.0050415	0.052485	0.00617597
HRV0757		1.7403	0.453065	0.218243	0.337373		0.278874	0.117276	0	0.0174634	0.0874015	0.0275336	0.471451	Membership < 0.6	0.471451		0.0273658	0.00205	0.0380814	0.521981	0.0301328	0.0830732	0.0283694	0.18364	0.0853068	0.521981	Membership < 0.6		0.00765998	0.0577215	0.00733228
HRV0758		1.80258	0.448438	0.246153	0.252631		0.270104	0.152206	0.00421628	0.00988067	0.0414502	0.041732	0.480411	Membership < 0.6	0.480411		0.0263106	0.0594416	0.0164828	0.500388	0.0487332	0.045681	0.0642158	0.167792	0.0709552	0.500388	Membership < 0.6		0.00237664	0.0591784	0.00249569
HRV0759		1.74308	0.455751	0.208689	0.366381		0.0709539	0.106212	0.0166315	0.0105255	0.0559913	0	0.739686	Corn Belt Dent	0.739686		0.0088512	0.0770606	0.0112444	0.797082	0.0018034	1e-05	1e-05	0.056909	0.0470296	0.797082	4		-0.0217837	0.0938766	0.0224383
HRV0760		1.67055	0.455759	0.186783	0.43289		0.223246	0.0357423	0	0.0271783	0.045597	0.265139	0.403097	Membership < 0.6	0.403097		0.0767926	0.0062568	0.0779578	0.438189	0.216387	0.00828	0.0149886	0.156853	0.0042956	0.438189	Membership < 0.6		-0.0045962	0.0357087	-0.0119756
HRV0761		1.70165	0.453131	0.207557	0.369818		0.421406	0.03902	0	0.00647549	0.029541	0.165926	0.337632	Membership < 0.6	0.421406		0.0708752	1e-05	0.0957558	0.274357	0.0888456	0.062785	0.0047062	0.306766	0.0958986	0.306766	Membership < 0.6		0.0289943	0.033118	-0.0113973
SVN0762		1.49799	0.458529	0.132664	0.597206		0.351604	0.0685853	0	0	0.043742	0.0857867	0.450282	Membership < 0.6	0.450282		0.0067708	1e-05	0.0901562	0.464468	0.0399122	0.0743208	0.0179202	0.221106	0.085336	0.464468	Membership < 0.6		0.0186828	0.0499217	-0.00367226
HRV0763		1.63536	0.436386	0.173275	0.473904		0.465896	0	0.00175642	0	0.147364	0.32716	0.0578236	Membership < 0.6	0.465896		0.0208502	1e-05	0.171016	0.118175	0.1861	0.007665	1e-05	0.367658	0.128516	0.367658	Membership < 0.6		0.0373061	-0.0109898	-0.0351228
SRB0764		1.83274	0.453468	0.237407	0.279187		0.0243145	0.0812403	0	3.92253e-05	0.0348966	0.707403	0.152107	Italian Flint	0.707403		0.0240786	0.0575194	0.0402204	0.158455	0.653095	0.014795	0.006196	0.0117096	0.0339308	0.653095	5		-0.0564663	-0.00718135	-0.0468051
MKD0765		1.85221	0.453248	0.2561	0.222431		0.144346	0.0357788	0.0210059	0	0.187438	0.487511	0.123921	Membership < 0.6	0.487511		0.0129924	0.0873722	0.206191	0.140753	0.244686	0.0311496	0.0474762	0.127461	0.101918	0.244686	Membership < 0.6		-0.0239161	-0.0125045	-0.0326799
SRB0766		1.77008	0.455458	0.231522	0.297055		0.0356553	0.06741	0.0238252	0	0.144176	0.728933	0	Italian Flint	0.728933		0.0242844	0.142046	0.422769	0.0095368	0.21861	0.0273828	0.016737	0.053577	0.085057	0.422769	Membership < 0.6		-0.0551469	-0.0376426	-0.056521
BIH0767		1.88754	0.462282	0.284592	0.135925		0.233467	0.0366265	0.0152144	0.000228612	0.0958197	0.187123	0.431521	Membership < 0.6	0.431521		0.015663	0.0008168	0.0934666	0.430246	0.137697	0.0815636	1e-05	0.158667	0.0818708	0.430246	Membership < 0.6		0.00114109	0.0405124	-0.006497
SVN0768		1.80642	0.456463	0.251088	0.237649		0.239522	0.0111166	0.0092004	0.000921675	0.0866036	0.303524	0.349112	Membership < 0.6	0.349112		0.0110536	0.0141234	0.133686	0.347229	0.180914	0.0387092	0.011898	0.198884	0.0635032	0.347229	Membership < 0.6		0.000150403	0.0244127	-0.0177297
HRV0769		1.58995	0.452718	0.170969	0.480906		0.158871	0.0387536	0.0185448	0	0.126268	0.581347	0.0762159	Membership < 0.6	0.581347		0.0076266	0.035212	0.562943	0.0777706	0.045007	0.0156656	0.0266612	0.148922	0.0801918	0.562943	Membership < 0.6		-0.0309831	-0.0243145	-0.0590262
HRV0770		1.92004	0.453428	0.296132	0.100888		0.109641	0.0950595	0	0.0342993	0.0951851	0.0479869	0.617829	Corn Belt Dent	0.617829		0.0364328	0.0462604	0.0023578	0.65779	0.0550802	0.0083362	0.0397604	0.110437	0.0435444	0.65779	4		-0.0148622	0.0693515	0.0145125
BIH0771		1.89898	0.454648	0.291458	0.115078		0.190879	0.0793216	0	0.0379043	0.0569796	0.0139825	0.620933	Corn Belt Dent	0.620933		0.0437702	0.014244	0.0170796	0.538187	0.0325592	0.124642	0.0340216	0.117888	0.077607	0.538187	Membership < 0.6		-0.00320132	0.071375	0.014866
SRB0772		1.23129	0.448459	0.0288367	0.912446		0.301686	0	0.0186489	0	0.317002	0.261441	0.101222	Membership < 0.6	0.317002		0.0001496	1e-05	0.0028544	0.108292	0.213263	0.000649	1e-05	0.151124	0.523647	0.523647	Membership < 0.6		0.0215971	-0.0140897	-0.0312462
SRB0773		1.7465	0.461103	0.237924	0.277617		0.0723245	0.156018	0	0.00862809	0.0201247	0	0.742905	Corn Belt Dent	0.742905		0.08628	0.0608574	0.0119126	0.682306	1e-05	0.0432756	0.0707698	0.0259588	0.0186296	0.682306	4		-0.0242994	0.0877742	0.0180399
MKD0774		1.62126	0.455855	0.188779	0.426832		0.207534	0.0558508	0	0.00696542	0.109105	0.10211	0.518434	Membership < 0.6	0.518434		0.0521074	0.0559868	0.0106276	0.445147	0.123848	0.0209542	0.0027502	0.147689	0.14089	0.445147	Membership < 0.6		-0.000785733	0.0538614	0.00405074
SVN0775		1.82129	0.435364	0.244849	0.256592		0.067567	0.0935884	0	0.00514709	0.0561331	0.0911955	0.686369	Corn Belt Dent	0.686369		0.0097044	0.0740864	0.0626108	0.64804	0.0309708	0.0813606	0.003307	0.0668296	0.0230904	0.64804	4		-0.024447	0.0736877	0.0102173
SVN0776		1.9062	0.456357	0.28731	0.127672		0.227786	0.0810458	0	0	0.11748	0.0965114	0.477177	Membership < 0.6	0.477177		0.0554996	0.0336094	0.0332254	0.453019	0.0738172	0.0695022	0.016259	0.139714	0.125354	0.453019	Membership < 0.6		0.00252053	0.0503207	0.0017831
SRB0777		1.86191	0.457921	0.276706	0.159868		0.217935	0.0627835	0	0.0485233	0.0733992	0	0.597359	Membership < 0.6	0.597359		0.087937	0.0257246	1e-05	0.532176	0.0490052	0.117359	0.012588	0.140176	0.0350244	0.532176	Membership < 0.6		0.00491409	0.0673959	0.0139248
BIH0778		1.88318	0.455508	0.281298	0.145926		0.281444	0	0.0161603	0.0188367	0.14897	0.233541	0.301048	Membership < 0.6	0.301048		0.0209202	1e-05	0.198154	0.296469	0.087015	0.0410984	1e-05	0.20288	0.153444	0.296469	Membership < 0.6		0.0111601	0.0195403	-0.0148866
BIH0779		1.89424	0.463144	0.287608	0.126766		0.0536156	0.10409	0	0.00416927	0.0758046	0	0.76232	Corn Belt Dent	0.76232		0.0126742	0.0229184	0.0191514	0.739384	0.0050116	0.0599038	0.056336	0.054761	0.0298596	0.739384	4		-0.0222705	0.0887952	0.0223076
RUS0780		1.73309	0.467523	0.224361	0.318796		0.0297136	0.125494	0	0	0	0	0.844793	Corn Belt Dent	0.844793		0.0703578	0.006984	0.018929	0.739422	0.0036166	0.0865082	0.0123874	0.0254554	0.0363394	0.739422	4		-0.0307691	0.0976975	0.0225876
ROM0781		1.74325	0.459586	0.210817	0.359918		0.1419	0.0879902	0	0	0.0326508	0.0846964	0.652763	Corn Belt Dent	0.652763		0.0964196	0.0341328	0.0653866	0.613525	0.0331928	0.0055578	0.0107562	0.123328	0.017701	0.613525	4		-0.0110705	0.0739956	0.00705176
ROM0782		1.74586	0.46064	0.227288	0.309911		0.124812	0.115305	0	0.0129641	0.0459065	0.0720961	0.628916	Corn Belt Dent	0.628916		0.066123	0.0727356	0.0118344	0.592659	0.0730296	0.0272524	0.0209556	0.105611	0.029799	0.592659	Membership < 0.6		-0.0172876	0.0712152	0.0100074
ROM0783		1.75128	0.458248	0.229036	0.304602		0.127242	0.0419304	0	0.0145212	0.104066	0.0809811	0.63126	Corn Belt Dent	0.63126		0.0810776	0.0172702	0.0204292	0.598342	0.05913	0.0502292	0.0595598	0.0948498	0.0191118	0.598342	Membership < 0.6		-0.00688961	0.0629734	0.00940616
ROM0784		1.73223	0.46228	0.210358	0.361312		0.117174	0.0582191	0.00511869	0.0586981	0.0860652	0.0937043	0.581021	Membership < 0.6	0.581021		0.0503486	0.0653668	0.061844	0.536457	0.0638818	1e-05	0.015128	0.194448	0.0125154	0.536457	Membership < 0.6		-0.0152392	0.0630598	0.0103452
RUS0785		1.79374	0.462934	0.249433	0.242673		0.174253	0.0602228	0	0	0.161447	0.104057	0.500021	Membership < 0.6	0.500021		0.069252	0.004708	0.0321594	0.423062	0.120615	0.0717062	0.0274084	0.111268	0.13982	0.423062	Membership < 0.6		-0.00218617	0.0467587	0.00619081
RUS0786		1.59563	0.436507	0.146497	0.555206		0.55446	0	0	0	0.13195	0.197789	0.115801	Membership < 0.6	0.55446		1e-05	1e-05	0.0795772	0.172911	0.157938	0.063721	1e-05	0.420848	0.104975	0.420848	Membership < 0.6		0.0559871	0.0030789	-0.0278323
RUS0787		1.80839	0.454846	0.247815	0.247585		0.18759	0.152688	0	0.0237409	0.075276	0.011476	0.549228	Membership < 0.6	0.549228		0.0969776	0.0624476	0.0366666	0.500667	0.0164014	0.0756298	0.0003078	0.128987	0.0819148	0.500667	Membership < 0.6		-0.00742249	0.0659938	0.0108546
RUS0788		1.69755	0.449118	0.194115	0.410628		0.714623	0.0253146	0.0149397	0.0526302	0.072585	0.0516623	0.0682456	Northern Flint	0.714623		0.0105938	1e-05	0.0017704	0.109136	0.093738	0.155483	0.000669	0.519342	0.109257	0.519342	Membership < 0.6		0.0773483	0.00277595	-0.0131805
RUS0789		1.72941	0.448955	0.225026	0.316778		0.564156	0	0	0	0.051829	0	0.384015	Membership < 0.6	0.564156		0.0292476	0.001968	1e-05	0.353686	0.0002766	0.0046242	0.0754848	0.491607	0.0430966	0.491607	Membership < 0.6		0.0650121	0.0398735	0.00685654
RUS0790		1.70408	0.454282	0.216669	0.34215		0.2043	0.143603	0.0175342	0.0124245	0	0.0134025	0.608736	Corn Belt Dent	0.608736		0.078596	0.0670536	1e-05	0.530463	0.0141122	0.104519	0.0087844	0.138217	0.0582444	0.530463	Membership < 0.6		-0.00752188	0.073019	0.00636793
BGR0791		1.78353	0.457507	0.239381	0.273192		0.229944	0.0280301	0	0	0.0902449	0.118999	0.532782	Membership < 0.6	0.532782		0.0311636	0.0024328	0.0273992	0.496992	0.0927886	0.034191	0.0097836	0.154265	0.150984	0.496992	Membership < 0.6		0.00602129	0.05115	0.000997813
BGR0792		1.60593	0.456348	0.167353	0.491885		0.236422	0.0681278	0	0.0386265	0.136487	0.181787	0.338549	Membership < 0.6	0.338549		0.0553238	0.0341676	0.096374	0.375643	0.0804364	0.0352456	0.0166822	0.183364	0.122764	0.375643	Membership < 0.6		-0.000119152	0.0305242	-0.00622292
MDA0793		1.81356	0.450379	0.22594	0.314003		0.462572	0.00877067	0.00790388	0.000221839	0.11686	0.241658	0.162014	Membership < 0.6	0.462572		0.010582	0.0077572	0.0723532	0.209129	0.214524	0.1041	1e-05	0.288625	0.0929212	0.288625	Membership < 0.6		0.0356953	0.00552813	-0.024984
GRC0794		1.60183	0.450368	0.162123	0.507765		0.0664793	0.169815	0.0473076	0.00360838	0.123739	0.589051	0	Membership < 0.6	0.589051		0.0080176	0.280791	0.242658	0.100561	0.238146	0.0519258	0.0099496	0.0277842	0.0401656	0.280791	Membership < 0.6		-0.0549935	-0.0244277	-0.0421557
GRC0795		1.70934	0.449402	0.219539	0.333437		0.135804	0.0816131	0.0223666	0.00495876	0.184261	0.56706	0.00393645	Membership < 0.6	0.56706		0.0070654	0.174129	0.230156	0.0353252	0.234028	0.070826	0.0249586	0.136217	0.0872956	0.234028	Membership < 0.6		-0.0326035	-0.0279375	-0.038413
GEO0796		1.74855	0.45031	0.232339	0.294574		0.113283	0.180195	0.0175724	0.0561944	0.0294772	0.196718	0.406561	Membership < 0.6	0.406561		0.0321844	0.110079	0.0617366	0.433713	0.119326	0.0708228	0.0300032	0.101271	0.040864	0.433713	Membership < 0.6		-0.0322523	0.0466321	-0.00554073
GEO0797		1.7201	0.461836	0.23344	0.29123		0.0571989	0.18888	0	0.0504083	0.0439096	0.0516597	0.607943	Corn Belt Dent	0.607943		0.0855842	0.175729	0.0663538	0.535424	0.0205592	0.003817	0.0288816	0.0836422	1e-05	0.535424	Membership < 0.6		-0.0322689	0.0719417	0.00912005
GEO0798		1.88057	0.424602	0.255791	0.223371		0	0.252666	0	0.0291622	0.0325154	0.111291	0.574365	Membership < 0.6	0.574365		0.0289688	0.188219	0.040953	0.61922	0.0313172	0.0346298	0.0094002	0.0100462	0.0372446	0.61922	4		-0.0485783	0.0708006	0.00577578
GEO0799		1.8107	0.455222	0.249558	0.242295		0.0193274	0.242323	0	0.037572	0.0148365	0.0413917	0.644549	Corn Belt Dent	0.644549		0.0368782	0.169127	0.0387938	0.630318	0.0451238	0.0058348	0.0315516	0.0228034	0.0195694	0.630318	4		-0.0429797	0.0793387	0.0124644
ITA0800		1.70135	0.444413	0.203363	0.382552		0	0.0302452	0.0578647	0.0137048	0.037593	0.860592	0	Italian Flint	0.860592		0.0042356	0.0960152	0.486028	0.010201	0.37126	0.0008412	0.0054822	0.004389	0.0215476	0.486028	Membership < 0.6		-0.075162	-0.043909	-0.0709991
ITA0801		1.7365	0.451903	0.184806	0.438895		0	0.0509906	0.129807	0	0	0.819203	0	Italian Flint	0.819203		0.0047376	0.0260806	0.938521	0.0077482	0.0050282	0.005368	0.0113898	0.0011158	1e-05	0.938521	3		-0.101442	-0.0510852	-0.0800188
ITA0802		1.66116	0.450826	0.165202	0.498414		0	0.0464676	0.131647	0	0	0.821885	0	Italian Flint	0.821885		0.0040554	0.01196	0.979811	0.0024824	0.001548	1e-05	1e-05	1e-05	0.0001136	0.979811	3		-0.111321	-0.0535708	-0.0829009
ITA0803		1.6489	0.451415	0.16438	0.500912		0	0.0359757	0.134907	0	0	0.829117	0	Italian Flint	0.829117		0.0006802	0.0267488	0.970816	1e-05	1e-05	0.0003634	0.0013522	1e-05	1e-05	0.970816	3		-0.109503	-0.0573341	-0.0799144
ITA0804		1.60439	0.451694	0.159615	0.515379		0	0.024791	0.139579	0	0	0.83563	0	Italian Flint	0.83563		1e-05	0.0074962	0.988212	0.0042322	1e-05	1e-05	1e-05	1e-05	1e-05	0.988212	3		-0.112536	-0.0579926	-0.0838849
ITA0805		1.69857	0.449649	0.191631	0.418171		0	0.0271179	0.118729	0	0	0.854153	0	Italian Flint	0.854153		0.0003934	0.0350884	0.882052	1e-05	0.0778188	0.003747	1e-05	0.0008704	1e-05	0.882052	3		-0.0958761	-0.0516342	-0.0786271
ITA0806		1.71006	0.450943	0.201686	0.387642		0	0	0.0351575	0.0362418	0.126623	0.801978	0	Italian Flint	0.801978		0.0066362	0.0202784	0.718126	0.0039606	0.178616	1e-05	0.0176782	0.0546842	1e-05	0.718126	3		-0.0616847	-0.04762	-0.0743667
ITA0807		1.74983	0.447843	0.208948	0.365593		0	0.00635709	0.0535681	0.0348461	0.146178	0.75905	0	Italian Flint	0.75905		0.0040406	0.002417	0.789022	0.0288706	0.0302434	0.002619	0.0742192	0.0488992	0.0196686	0.789022	3		-0.0637861	-0.0448106	-0.0730442
ITA0808		1.75038	0.448635	0.213091	0.353016		0	0.0183639	0	0.00763665	0.0220942	0.943825	0.00808036	Italian Flint	0.943825		0.0100432	0.0249864	0.118665	0.0084724	0.791029	0.0394518	1e-05	0.0069218	0.0004204	0.791029	5		-0.0668027	-0.0353262	-0.0672027
ITA0809		1.808	0.45017	0.23869	0.275293		0	0.0751695	0.0497714	0.0133694	0.132964	0.625383	0.103342	Italian Flint	0.625383		0.0251406	0.0417356	0.706267	0.084053	0.0704966	0.0148432	0.0027138	0.0495982	0.005152	0.706267	3		-0.0635264	-0.0228366	-0.0540783
ITA0810		1.70464	0.448545	0.195482	0.406478		0	0.0206586	0.115162	0	0.0135778	0.850602	0	Italian Flint	0.850602		1e-05	0.003168	0.854556	1e-05	0.0930562	0.0184464	0.0115848	0.0089392	0.0102296	0.854556	3		-0.0866835	-0.0528076	-0.0764738
ITA0811		1.59862	0.453546	0.161956	0.50827		0	0.0193476	0.115931	0	0.0326549	0.832066	0	Italian Flint	0.832066		1e-05	1e-05	0.933558	1e-05	0.0284262	0.014119	0.0028794	4.16e-05	0.020946	0.933558	3		-0.0878521	-0.0536553	-0.0778177
ITA0812		1.76196	0.446355	0.196202	0.404293		0	0.0228059	0.0488282	0	0.166399	0.761967	0	Italian Flint	0.761967		0.0081458	1e-05	0.830171	0.0010578	0.0267088	0.0134022	0.0205028	0.0181036	0.0818974	0.830171	3		-0.0661477	-0.0486959	-0.0724066
ITA0813		1.80741	0.451366	0.230574	0.299932		0.0963482	0	0.0446113	0	0.0577262	0.743854	0.05746	Italian Flint	0.743854		0.025749	0.0108734	0.305407	0.049415	0.411682	0.0736146	0.0091262	0.0944634	0.019669	0.411682	Membership < 0.6		-0.0442622	-0.027095	-0.0602754
ITA0814		1.73975	0.447403	0.204895	0.3779		0.00618973	0	0.0374564	0.041467	0.172687	0.7422	0	Italian Flint	0.7422		0.0047228	0.0060546	0.778989	0.0049696	0.0731256	0.0024204	0.0269016	0.0848364	0.017981	0.778989	3		-0.0565089	-0.0471685	-0.0734494
ITA0815		1.75927	0.44569	0.224236	0.319178		0.0223259	0	0.0647218	0.0292464	0.132909	0.750797	0	Italian Flint	0.750797		0.0119672	1e-05	0.788119	0.0069352	0.078263	0.0127332	0.0118412	0.0877032	0.0024276	0.788119	3		-0.0569235	-0.0451511	-0.0720844
ITA0816		1.68239	0.451134	0.199573	0.394058		0	0.0117428	0.0468948	0.0378204	0.130372	0.77317	0	Italian Flint	0.77317		1e-05	0.0039054	0.849059	1e-05	0.051371	0.0166124	0.0137722	0.0393764	0.0258834	0.849059	3		-0.0648496	-0.0483757	-0.0752986
ITA0817		1.68781	0.452747	0.198694	0.396726		0	0.0177028	0.0540724	0.0136732	0.144854	0.769698	0	Italian Flint	0.769698		0.0045186	0.0061786	0.838613	0.0003314	0.0572074	0.005447	0.0102674	0.0354052	0.042031	0.838613	3		-0.0669381	-0.0482549	-0.0742815
ITA0818		1.75026	0.448151	0.2106	0.360577		0	0	0.0702014	0.0343532	0.107641	0.787804	0	Italian Flint	0.787804		0.0059188	0.0352194	0.864964	1e-05	0.0070206	1e-05	0.0020306	0.0706518	0.0141742	0.864964	3		-0.0695537	-0.0491914	-0.0772221
ITA0819		1.8508	0.444061	0.264531	0.196832		0.0598213	0.0583578	0.0268466	0.0207556	0.130241	0.349033	0.354944	Membership < 0.6	0.354944		0.0728124	0.0097828	0.328029	0.326139	0.0372272	0.0227952	0.0124994	0.0691738	0.121541	0.328029	Membership < 0.6		-0.0341796	0.0217734	-0.0263797
ITA0820		1.7107	0.448903	0.201293	0.388837		0	0.0424262	0.10447	0	0.0232438	0.82986	0	Italian Flint	0.82986		0.0066408	0.0040976	0.919042	0.0041134	0.0250846	0.0231744	0.0044526	0.0075366	0.0058582	0.919042	3		-0.084856	-0.0487716	-0.07744
ITA0821		1.70895	0.449971	0.195911	0.405178		0	0.0204619	0.101743	0.0145417	0.0442352	0.819018	0	Italian Flint	0.819018		0.0043458	0.0007322	0.874604	0.0198258	0.0250532	0.0088298	0.0242492	0.021433	0.0209266	0.874604	3		-0.079222	-0.0478054	-0.0749611
PRT1046		1.84064	0.45266	0.256303	0.221815		0	0.556537	0.0233659	0.0429494	0.0260302	0.0213041	0.329814	Membership < 0.6	0.556537		0.0289938	0.364197	0.0030468	0.468363	0.0166462	0.111431	0.0050554	1e-05	0.0022564	0.468363	Membership < 0.6		-0.0671931	0.0606267	0.0104493

## Sheet: Table S4 FST Genetic Groups
Table S4: Fixation index (FST) within and across each genetic group (K=9) of the EVA Maize panel.
	K2	K3	K4	K5	K6	K7	K8	K9
K1	0.232049	0.269128	0.126661	0.237709	0.208249	0.237284	0.282077	0.22476
K2		0.10013	0.105254	0.087958	0.156422	0.145234	0.317322	0.126673
K3			0.14737	0.0760743	0.142093	0.156614	0.285412	0.120027
K4				0.118687	0.0998951	0.121403	0.19284	0.109093
K5					0.122788	0.132871	0.246155	0.100067
K6						0.0603954	0.141074	0.0650622
K7							0.208149	0.0533961
K8								0.17254
